# Supplementary material for: 2-(1H-Indol-3-yl)acetohydrazide
Source: Acta Crystallogr Sect E Struct Rep Online. 2012 Oct 20;68(Pt 11):o3140–1. doi: 10.1107/S1600536812041694 (PMC3515242; doi:10.1107/S1600536812041694)
Supplement: Supplementary file 1 [file e-68-o3140-sup1.cif]

##############################################################################
#                                                                            #
# This CIF contains the data in a paper accepted for publication in          #
# Acta Crystallographica Section E. It conforms to the requirements of       #
# Notes for Authors for Acta Crystallographica Section E, and has been       #
# peer reviewed under the auspices of the IUCr Commission on Journals.       #
#                                                                            #
# Full details of the Crystallographic Information File format               #
# are given in the paper "The Crystallographic Information File (CIF):       #
# a New Standard Archive File for Crystallography" by S. R. Hall, F. H.      #
# Allen and I. D. Brown [Acta Cryst. (1991), A47, 655-685].                  #
#                                                                            #
# The current version of the core CIF dictionary is obtainable from          #
# ftp://ftp.iucr.org/pub/cif_core.dic.                                       #
#                                                                            #
# Software is freely available for graphical display of the structure(s)     #
# in this CIF. For information consult the CIF software page                 #
# http://www.iucr.org/resources/cif/software.                                #
#                                                                            #
# This file may be used for bona fide research purposes within the           #
# scientific community so long as proper attribution is given to the journal # 
# article from which it was obtained.                                        #
#                                                                            #
##############################################################################
data_global
_audit_creation_method     SHELXL-97
_journal_date_recd_electronic     2012-09-24
_journal_date_accepted     2012-10-05
_journal_name_full     'Acta Crystallographica, Section E'
_journal_year     2012
_journal_volume     68
_journal_issue     11
_journal_page_first     o3140
_journal_page_last     o3141
_journal_paper_category     QO
_journal_paper_doi     10.1107/S1600536812041694
_journal_coeditor_code     HG5253
_publ_contact_author_name     'Islam Ullah Khan'
_publ_contact_author_address
;
Materials Chemistry Laboratory
Department of Chemistry
GC University
Lahore-54000
Pakistan
;
_publ_contact_author_email     iuklodhi@yahoo.com
_publ_contact_author_fax     ?
_publ_contact_author_phone     ?
_publ_section_title
;
2-(1<i>H</i>-Indol-3-yl)acetohydrazide
;
loop_
    _publ_author_name
    _publ_author_address
    'Sidra, Lala Rukh'
;
Materials Chemistry Laboratory
Department of Chemistry
GC University
Lahore 54000
Pakistan
;
    'Khan, Islam Ullah'
;
Materials Chemistry Laboratory
Department of Chemistry
GC University
Lahore 54000
Pakistan
;
    'Yar, Muhammad'
;
Interdisciplinary Research Center in Biomedical Materials,
COMSATS Institute of Information Technology,
Lahore 54000
Pakistan
;
    'Simpson, Jim'
;
Department of Chemistry
University of Otago
PO Box 56
Dunedin
New Zealand
;
data_I
_audit_creation_method     SHELXL-97
_chemical_name_systematic
;
2-(1<i>H</i>-Indol-3-yl)acetohydrazide
;
_chemical_name_common     ?
_chemical_formula_moiety     'C10 H11 N3 O'
_chemical_formula_sum     'C10 H11 N3 O'
_chemical_formula_iupac     'C10 H11 N3 O'
_chemical_formula_weight     189.22
_chemical_melting_point     ?
_symmetry_cell_setting     orthorhombic
_symmetry_space_group_name_H-M     'P b c a'
_symmetry_space_group_name_Hall     '-P 2ac 2ab'
loop_
    _symmetry_equiv_pos_as_xyz
    'x, y, z'
    '-x+1/2, -y, z+1/2'
    '-x, y+1/2, -z+1/2'
    'x+1/2, -y+1/2, -z'
    '-x, -y, -z'
    'x-1/2, y, -z-1/2'
    'x, -y-1/2, z-1/2'
    '-x-1/2, y-1/2, z'
_cell_length_a     12.1599(7)
_cell_length_b     9.6153(4)
_cell_length_c     16.2345(8)
_cell_angle_alpha     90.00
_cell_angle_beta     90.00
_cell_angle_gamma     90.00
_cell_volume     1898.16(16)
_cell_formula_units_Z     8
_cell_measurement_reflns_used     1251
_cell_measurement_theta_min     2.98
_cell_measurement_theta_max     22.08
_cell_measurement_temperature     296(2)
_exptl_crystal_description     prism
_exptl_crystal_colour     colorless
_exptl_crystal_size_max     0.17
_exptl_crystal_size_mid     0.14
_exptl_crystal_size_min     0.11
_exptl_crystal_density_diffrn     1.324
_exptl_crystal_density_meas     ?
_exptl_crystal_density_method     'not measured'
_exptl_crystal_F_000     800
_exptl_absorpt_coefficient_mu     0.090
_exptl_absorpt_correction_type     none
_exptl_absorpt_process_details     ?
_exptl_absorpt_correction_T_min     ?
_exptl_absorpt_correction_T_max     ?
_exptl_special_details     ?
_diffrn_ambient_temperature     296(2)
_diffrn_radiation_type     MoK\a
_diffrn_radiation_wavelength     0.71073
_diffrn_radiation_source     'fine-focus sealed tube'
_diffrn_radiation_monochromator     graphite
_diffrn_measurement_device_type     'Bruker APEXII CCD area detector'
_diffrn_measurement_method     '\f and \w scans'
_diffrn_detector_area_resol_mean     ?
_diffrn_reflns_number     8600
_diffrn_reflns_av_R_equivalents     0.0393
_diffrn_reflns_av_sigmaI/netI     0.0451
_diffrn_reflns_theta_min     2.98
_diffrn_reflns_theta_max     28.33
_diffrn_reflns_theta_full     28.33
_diffrn_measured_fraction_theta_max     0.988
_diffrn_measured_fraction_theta_full     0.988
_diffrn_reflns_limit_h_min     -16
_diffrn_reflns_limit_h_max     14
_diffrn_reflns_limit_k_min     -12
_diffrn_reflns_limit_k_max     12
_diffrn_reflns_limit_l_min     -20
_diffrn_reflns_limit_l_max     21
_diffrn_standards_number     0
_diffrn_standards_interval_count     ?
_diffrn_standards_interval_time     ?
_diffrn_standards_decay_%     ?
_refine_special_details
;
Refinement of <i>F</i>^2^ against ALL reflections. The weighted <i>R</i>-factor
<i>wR</i> and goodness of fit <i>S</i> are based on <i>F</i>^2^, conventional
<i>R</i>-factors <i>R</i> are based on <i>F</i>, with <i>F</i> set to zero for
negative <i>F</i>^2^. The threshold expression of <i>F</i>^2^ >
\s(<i>F</i>^2^) is used only for calculating <i>R</i>-factors(gt) <i>etc</i>.
and is not relevant to the choice of reflections for refinement.
<i>R</i>-factors based on <i>F</i>^2^ are statistically about twice as large
as those based on <i>F</i>, and <i>R</i>- factors based on ALL data will be
even larger.
;
_reflns_number_total     2329
_reflns_number_gt     1294
_reflns_threshold_expression     I>2\s(I)
_refine_ls_structure_factor_coef     Fsqd
_refine_ls_matrix_type     full
_refine_ls_R_factor_all     0.0999
_refine_ls_R_factor_gt     0.0457
_refine_ls_wR_factor_gt     0.1013
_refine_ls_wR_factor_ref     0.1219
_refine_ls_goodness_of_fit_ref     0.998
_refine_ls_restrained_S_all     0.998
_refine_ls_number_reflns     2329
_refine_ls_number_parameters     139
_refine_ls_number_restraints     0
_refine_ls_hydrogen_treatment     mixed
_refine_ls_weighting_scheme     calc
_refine_ls_weighting_details
         'calc w=1/[\s^2^(Fo^2^)+(0.0512P)^2^+0.1536P] where P=(Fo^2^+2Fc^2^)/3'
_atom_sites_solution_hydrogens     geom
_atom_sites_solution_primary     direct
_atom_sites_solution_secondary     difmap
_refine_ls_shift/su_max     0.000
_refine_ls_shift/su_mean     0.000
_refine_diff_density_max     0.160
_refine_diff_density_min     -0.159
_refine_ls_extinction_method     none
_refine_ls_extinction_coef     ?
loop_
    _atom_type_symbol
    _atom_type_description
    _atom_type_scat_dispersion_real
    _atom_type_scat_dispersion_imag
    _atom_type_scat_source
    'C' 'C' 0.0033 0.0016
                         'International Tables Vol C Tables 4.2.6.8 and 6.1.1.4'
    'H' 'H' 0.0000 0.0000
                         'International Tables Vol C Tables 4.2.6.8 and 6.1.1.4'
    'N' 'N' 0.0061 0.0033
                         'International Tables Vol C Tables 4.2.6.8 and 6.1.1.4'
    'O' 'O' 0.0106 0.0060
                         'International Tables Vol C Tables 4.2.6.8 and 6.1.1.4'
_computing_data_collection     'APEX2 (Bruker 2005)'
_computing_cell_refinement     'APEX2 and SAINT (Bruker 2005)'
_computing_data_reduction     'SAINT (Bruker 2005)'
_computing_structure_solution
;
SHELXS97 (Sheldrick, 2008)
;
_computing_structure_refinement
;
SHELXL97 (Sheldrick, 2008)
;
_computing_molecular_graphics
;
ORTEP-3 (Farrugia, 1997) and <i>Mercury</i> (Macrae <i>et al.</i>,
2008)
;
_computing_publication_material
;
SHELXL-97, enCIFer (Allen <i>et al.</i>, 2004), PLATON (Spek,
2009),
PublCIF (Westrip 2010)
;
loop_
    _atom_site_type_symbol
    _atom_site_label
    _atom_site_fract_x
    _atom_site_fract_y
    _atom_site_fract_z
    _atom_site_U_iso_or_equiv
    _atom_site_adp_type
    _atom_site_calc_flag
    _atom_site_refinement_flags
    _atom_site_occupancy
    _atom_site_symmetry_multiplicity
    _atom_site_disorder_assembly
    _atom_site_disorder_group
    N N1 0.51122(13) 0.27482(16) 0.60889(11) 0.0549(5) Uani d . 1 1 . .
    H H1N 0.5591(17) 0.321(2) 0.5893(12) 0.066 Uiso d . 1 1 . .
    C C1 0.45025(15) 0.30809(17) 0.67668(12) 0.0463(5) Uani d . 1 1 . .
    C C2 0.46525(18) 0.4106(2) 0.73576(14) 0.0615(6) Uani d . 1 1 . .
    H H2 0.5251 0.4707 0.7335 0.074 Uiso calc R 1 1 . .
    C C3 0.3892(2) 0.4202(2) 0.79725(14) 0.0683(6) Uani d . 1 1 . .
    H H3 0.3980 0.4878 0.8377 0.082 Uiso calc R 1 1 . .
    C C4 0.29916(19) 0.3318(2) 0.80094(13) 0.0664(6) Uani d . 1 1 . .
    H H4 0.2479 0.3428 0.8430 0.080 Uiso calc R 1 1 . .
    C C5 0.28434(16) 0.22822(19) 0.74347(12) 0.0542(5) Uani d . 1 1 . .
    H H5 0.2242 0.1687 0.7466 0.065 Uiso calc R 1 1 . .
    C C6 0.36154(14) 0.21440(16) 0.68030(11) 0.0418(4) Uani d . 1 1 . .
    C C7 0.37296(14) 0.12255(16) 0.61199(11) 0.0437(4) Uani d . 1 1 . .
    C C8 0.46342(15) 0.16439(18) 0.57039(12) 0.0512(5) Uani d . 1 1 . .
    H H8 0.4894 0.1235 0.5222 0.061 Uiso calc R 1 1 . .
    C C9 0.29943(16) 0.00197(17) 0.59225(12) 0.0526(5) Uani d . 1 1 . .
    H H9A 0.2600 -0.0243 0.6418 0.063 Uiso calc R 1 1 . .
    H H9B 0.3448 -0.0764 0.5762 0.063 Uiso calc R 1 1 . .
    C C10 0.21718(14) 0.02925(16) 0.52500(11) 0.0404(4) Uani d . 1 1 . .
    O O10 0.18296(11) 0.14649(11) 0.50855(8) 0.0575(4) Uani d . 1 1 . .
    N N2 0.18364(13) -0.08386(15) 0.48613(10) 0.0505(4) Uani d . 1 1 . .
    H H2N 0.2143(16) -0.165(2) 0.4996(11) 0.061 Uiso d . 1 1 . .
    N N3 0.09921(17) -0.07433(16) 0.42677(12) 0.0631(5) Uani d . 1 1 . .
    H H3N1 0.1226(17) -0.128(2) 0.3824(13) 0.076 Uiso d . 1 1 . .
    H H3N2 0.0381(19) -0.125(2) 0.4406(14) 0.076 Uiso d . 1 1 . .
loop_
    _atom_site_aniso_label
    _atom_site_aniso_U_11
    _atom_site_aniso_U_22
    _atom_site_aniso_U_33
    _atom_site_aniso_U_12
    _atom_site_aniso_U_13
    _atom_site_aniso_U_23
    N1 0.0422(9) 0.0513(10) 0.0711(12) -0.0088(7) 0.0042(9) 0.0060(9)
    C1 0.0431(10) 0.0411(9) 0.0548(11) -0.0031(7) -0.0091(9) 0.0057(9)
    C2 0.0620(14) 0.0526(11) 0.0699(15) -0.0112(10) -0.0161(12) -0.0005(10)
    C3 0.0867(17) 0.0570(13) 0.0612(14) 0.0031(12) -0.0161(13) -0.0101(11)
    C4 0.0741(15) 0.0708(14) 0.0542(13) 0.0138(12) 0.0036(11) 0.0026(11)
    C5 0.0498(11) 0.0527(11) 0.0600(12) -0.0022(9) 0.0011(10) 0.0136(10)
    C6 0.0415(9) 0.0341(8) 0.0497(10) 0.0006(7) -0.0065(8) 0.0085(8)
    C7 0.0442(10) 0.0335(8) 0.0534(11) 0.0010(7) -0.0056(9) 0.0087(8)
    C8 0.0537(11) 0.0422(10) 0.0577(12) 0.0064(8) 0.0021(10) 0.0009(9)
    C9 0.0625(12) 0.0328(9) 0.0624(12) -0.0039(8) -0.0095(10) 0.0070(8)
    C10 0.0444(10) 0.0282(8) 0.0485(10) -0.0012(7) 0.0029(8) 0.0015(7)
    O10 0.0671(9) 0.0300(6) 0.0752(9) 0.0049(6) -0.0198(7) -0.0020(6)
    N2 0.0627(10) 0.0292(8) 0.0594(10) 0.0020(7) -0.0114(9) -0.0020(7)
    N3 0.0782(13) 0.0455(10) 0.0656(12) -0.0004(8) -0.0177(11) -0.0082(8)
_geom_special_details
;
All e.s.d.'s (except the e.s.d. in the dihedral angle between two l.s. planes)
are estimated using the full covariance matrix. The cell e.s.d.'s are taken
into account individually in the estimation of e.s.d.'s in distances, angles
and torsion angles; correlations between e.s.d.'s in cell parameters are only
used when they are defined by crystal symmetry. An approximate (isotropic)
treatment of cell e.s.d.'s is used for estimating e.s.d.'s involving l.s.
planes.
;
loop_
    _geom_bond_atom_site_label_1
    _geom_bond_atom_site_label_2
    _geom_bond_site_symmetry_2
    _geom_bond_distance
    _geom_bond_publ_flag
    N1 C8 . 1.362(2) ?
    N1 C1 . 1.365(3) ?
    N1 H1N . 0.80(2) ?
    C1 C2 . 1.387(3) ?
    C1 C6 . 1.407(2) ?
    C2 C3 . 1.364(3) ?
    C2 H2 . 0.9300 ?
    C3 C4 . 1.388(3) ?
    C3 H3 . 0.9300 ?
    C4 C5 . 1.377(3) ?
    C4 H4 . 0.9300 ?
    C5 C6 . 1.397(2) ?
    C5 H5 . 0.9300 ?
    C6 C7 . 1.425(2) ?
    C7 C8 . 1.352(2) ?
    C7 C9 . 1.499(2) ?
    C8 H8 . 0.9300 ?
    C9 C10 . 1.504(2) ?
    C9 H9A . 0.9700 ?
    C9 H9B . 0.9700 ?
    C10 O10 . 1.2310(18) ?
    C10 N2 . 1.322(2) ?
    N2 N3 . 1.411(2) ?
    N2 H2N . 0.89(2) ?
    N3 H3N1 . 0.93(2) ?
    N3 H3N2 . 0.92(2) ?
loop_
    _geom_angle_atom_site_label_1
    _geom_angle_atom_site_label_2
    _geom_angle_atom_site_label_3
    _geom_angle_site_symmetry_1
    _geom_angle_site_symmetry_3
    _geom_angle
    _geom_angle_publ_flag
    C8 N1 C1 . . 108.72(15) ?
    C8 N1 H1N . . 124.2(15) ?
    C1 N1 H1N . . 125.9(15) ?
    N1 C1 C2 . . 130.74(18) ?
    N1 C1 C6 . . 107.46(16) ?
    C2 C1 C6 . . 121.79(18) ?
    C3 C2 C1 . . 117.75(19) ?
    C3 C2 H2 . . 121.1 ?
    C1 C2 H2 . . 121.1 ?
    C2 C3 C4 . . 121.66(19) ?
    C2 C3 H3 . . 119.2 ?
    C4 C3 H3 . . 119.2 ?
    C5 C4 C3 . . 121.2(2) ?
    C5 C4 H4 . . 119.4 ?
    C3 C4 H4 . . 119.4 ?
    C4 C5 C6 . . 118.58(18) ?
    C4 C5 H5 . . 120.7 ?
    C6 C5 H5 . . 120.7 ?
    C5 C6 C1 . . 119.03(17) ?
    C5 C6 C7 . . 134.12(16) ?
    C1 C6 C7 . . 106.84(16) ?
    C8 C7 C6 . . 106.48(15) ?
    C8 C7 C9 . . 127.50(18) ?
    C6 C7 C9 . . 126.01(16) ?
    C7 C8 N1 . . 110.48(17) ?
    C7 C8 H8 . . 124.8 ?
    N1 C8 H8 . . 124.8 ?
    C7 C9 C10 . . 114.65(14) ?
    C7 C9 H9A . . 108.6 ?
    C10 C9 H9A . . 108.6 ?
    C7 C9 H9B . . 108.6 ?
    C10 C9 H9B . . 108.6 ?
    H9A C9 H9B . . 107.6 ?
    O10 C10 N2 . . 123.07(16) ?
    O10 C10 C9 . . 122.82(15) ?
    N2 C10 C9 . . 114.10(14) ?
    C10 N2 N3 . . 119.81(15) ?
    C10 N2 H2N . . 118.4(12) ?
    N3 N2 H2N . . 121.8(12) ?
    N2 N3 H3N1 . . 105.6(13) ?
    N2 N3 H3N2 . . 112.8(15) ?
    H3N1 N3 H3N2 . . 97.9(18) ?
loop_
    _geom_torsion_atom_site_label_1
    _geom_torsion_atom_site_label_2
    _geom_torsion_atom_site_label_3
    _geom_torsion_atom_site_label_4
    _geom_torsion_site_symmetry_1
    _geom_torsion_site_symmetry_2
    _geom_torsion_site_symmetry_3
    _geom_torsion_site_symmetry_4
    _geom_torsion
    _geom_torsion_publ_flag
    C8 N1 C1 C2 . . . . 179.29(19) ?
    C8 N1 C1 C6 . . . . 0.1(2) ?
    N1 C1 C2 C3 . . . . 179.47(19) ?
    C6 C1 C2 C3 . . . . -1.5(3) ?
    C1 C2 C3 C4 . . . . -0.5(3) ?
    C2 C3 C4 C5 . . . . 1.6(3) ?
    C3 C4 C5 C6 . . . . -0.7(3) ?
    C4 C5 C6 C1 . . . . -1.2(2) ?
    C4 C5 C6 C7 . . . . -179.92(18) ?
    N1 C1 C6 C5 . . . . -178.42(15) ?
    C2 C1 C6 C5 . . . . 2.3(3) ?
    N1 C1 C6 C7 . . . . 0.62(18) ?
    C2 C1 C6 C7 . . . . -178.61(16) ?
    C5 C6 C7 C8 . . . . 177.68(18) ?
    C1 C6 C7 C8 . . . . -1.15(18) ?
    C5 C6 C7 C9 . . . . -3.4(3) ?
    C1 C6 C7 C9 . . . . 177.72(16) ?
    C6 C7 C8 N1 . . . . 1.3(2) ?
    C9 C7 C8 N1 . . . . -177.58(16) ?
    C1 N1 C8 C7 . . . . -0.9(2) ?
    C8 C7 C9 C10 . . . . -79.8(2) ?
    C6 C7 C9 C10 . . . . 101.5(2) ?
    C7 C9 C10 O10 . . . . -26.0(3) ?
    C7 C9 C10 N2 . . . . 155.06(17) ?
    O10 C10 N2 N3 . . . . -4.6(3) ?
    C9 C10 N2 N3 . . . . 174.30(17) ?
loop_
    _geom_hbond_atom_site_label_D
    _geom_hbond_atom_site_label_H
    _geom_hbond_atom_site_label_A
    _geom_hbond_site_symmetry_A
    _geom_hbond_distance_DH
    _geom_hbond_distance_HA
    _geom_hbond_distance_DA
    _geom_hbond_angle_DHA
    N1 H1N O10 4_556 0.80(2) 2.21(2) 2.927(2) 149.4(19)
    N1 H1N N3 4_556 0.80(2) 2.50(2) 3.126(2) 136.6(19)
    N2 H2N O10 8_655 0.89(2) 2.20(2) 3.0799(19) 166.3(17)
    C9 H9A Cg2 7_545 0.97 2.73 3.644(2) 157
