# Supplementary material for: 2-(1H-Indol-3-yl)acetohydrazide
Source: Acta Crystallogr Sect E Struct Rep Online. 2012 Oct 20;68(Pt 11):o3140–1. doi: 10.1107/S1600536812041694 (PMC3515242; doi:10.1107/S1600536812041694)
Supplement: Supplementary file 2 [file e-68-o3140-Isup2.hkl]

# 
# h,k,l, Fc-squared, Fo-squared, sigma(Fo-squared) and status flag 
# 
data_I
_shelx_title ' LRS74 in Pbca' 
_shelx_refln_list_code          4 
_shelx_F_calc_maximum      162.68 
_exptl_crystal_F_000       664.00 
_reflns_d_resolution_high  0.7488 
 
loop_ 
 _symmetry_equiv_pos_as_xyz 
 'x, y, z' 
 '-x+1/2, -y, z+1/2' 
 '-x, y+1/2, -z+1/2' 
 'x+1/2, -y+1/2, -z' 
 '-x, -y, -z' 
 'x-1/2, y, -z-1/2' 
 'x, -y-1/2, z-1/2' 
 '-x-1/2, y-1/2, z' 
 
_cell_length_a    12.1599 
_cell_length_b     9.6153 
_cell_length_c    16.2345 
_cell_angle_alpha  90.000 
_cell_angle_beta   90.000 
_cell_angle_gamma  90.000 
 
_shelx_F_squared_multiplier     1.000 
 
loop_ 
 _refln_index_h 
 _refln_index_k 
 _refln_index_l 
 _refln_F_squared_calc 
 _refln_F_squared_meas 
 _refln_F_squared_sigma 
 _refln_observed_status 
   2   0   0     1963.71     1904.18     57.06 o 
   4   0   0     1224.78     1123.27     18.15 o 
   6   0   0     2159.60     2269.78     47.39 o 
   8   0   0      193.90      224.03     17.86 o 
  10   0   0      477.11      513.79     27.04 o 
  12   0   0      865.20      892.88     38.21 o 
  14   0   0        1.95       15.88     12.65 o 
  16   0   0        0.06        9.18     15.13 o 
   2   1   0    26464.16    24319.01    185.77 o 
   4   1   0      635.82      667.48     11.02 o 
   6   1   0      112.09       99.77      6.93 o 
   8   1   0        2.56       -4.65      4.65 o 
  10   1   0      547.64      595.08     20.09 o 
  12   1   0      105.25      102.67     13.02 o 
  14   1   0      146.99      123.27     13.83 o 
  16   1   0        3.64       -0.13     25.80 o 
   0   2   0      588.01      712.63     10.06 o 
   2   2   0     3637.39     3373.71     23.34 o 
   4   2   0     1675.88     1572.64     16.34 o 
   6   2   0      954.10      962.54     15.17 o 
   8   2   0      156.46      172.94     10.77 o 
  10   2   0      198.45      203.65     13.14 o 
  12   2   0        1.98       -9.46     12.28 o 
  14   2   0       31.74       20.24      9.71 o 
  16   2   0        3.97        1.46      9.98 o 
   2   3   0     4504.15     4118.30     32.14 o 
   4   3   0     2914.81     2925.36     31.84 o 
   6   3   0      363.05      410.28     16.67 o 
   8   3   0       83.70       92.22      7.17 o 
  10   3   0        2.78        3.65      7.69 o 
  12   3   0      482.44      491.17     20.48 o 
  14   3   0        3.66        4.30      7.78 o 
   0   4   0     1257.67     1322.05     20.81 o 
   2   4   0      313.24      316.47      6.65 o 
   4   4   0     2416.45     2443.27     25.80 o 
   6   4   0      118.83      117.18      6.55 o 
   8   4   0      129.67      156.84     12.17 o 
  10   4   0       49.40       48.39      6.87 o 
  12   4   0        0.65       -3.92     10.51 o 
  14   4   0      211.77      216.72     28.63 o 
   2   5   0      879.44      904.83     15.71 o 
   4   5   0      766.44      813.44     12.66 o 
   6   5   0      170.26      173.10      7.17 o 
   8   5   0      104.81      102.29     10.76 o 
  10   5   0      279.17      323.24     18.11 o 
  12   5   0        6.98        6.93      8.67 o 
  14   5   0        0.12       -9.55      9.55 o 
   0   6   0       18.11        9.18      5.21 o 
   2   6   0      784.89      791.19     18.95 o 
   4   6   0      710.22      787.17     12.80 o 
   6   6   0        7.83        5.33      3.56 o 
   8   6   0      466.20      468.09     14.78 o 
  10   6   0       13.94        5.32      5.73 o 
  12   6   0       45.76       70.42     15.90 o 
  14   6   0        0.74        5.84      7.41 o 
   2   7   0      300.92      278.05     16.83 o 
   4   7   0      507.82      463.27     10.55 o 
   6   7   0       48.45       47.67      6.81 o 
   8   7   0      166.81      188.42     11.39 o 
  10   7   0       29.42       14.37     10.70 o 
  12   7   0        1.96       -0.06      6.42 o 
   0   8   0        9.43        4.71      6.20 o 
   2   8   0      367.76      379.09     11.46 o 
   4   8   0        5.69        5.42      3.62 o 
   6   8   0      106.84       99.31      8.99 o 
   8   8   0       31.71       29.44      6.85 o 
  10   8   0       31.88       28.01      7.42 o 
  12   8   0        0.64       -2.33      6.67 o 
   2   9   0      999.41     1032.40     22.10 o 
   4   9   0       63.54       61.54     14.89 o 
   6   9   0      317.03      307.75     20.90 o 
   8   9   0        1.47       -4.46      5.80 o 
  10   9   0        0.37        0.90      6.57 o 
   0  10   0       64.38       83.36     11.91 o 
   2  10   0       25.66       25.80     10.17 o 
   4  10   0        6.76       12.05      7.69 o 
   6  10   0        0.55       -1.67      5.79 o 
   8  10   0        5.77       10.27      6.81 o 
  10  10   0        5.02       -1.10      6.77 o 
   2  11   0        0.51        0.99      9.18 o 
   4  11   0        2.89       -9.18      9.18 o 
   6  11   0       69.13       75.31     12.01 o 
   8  11   0       52.92       52.74      9.26 o 
   4  12   0       25.18       19.35     12.16 o 
   1   1   1      888.06      889.12     11.06 o 
   2   1   1        1.75        2.36      0.89 o 
   3   1   1     1777.49     1676.83     11.28 o 
   4   1   1      622.53      637.11      6.50 o 
   5   1   1      831.45      809.10      9.13 o 
   6   1   1      247.66      267.27      8.56 o 
   7   1   1      543.90      569.48     11.26 o 
   8   1   1       14.36        8.57      3.85 o 
   9   1   1        1.43        8.40      4.29 o 
  10   1   1        0.25        0.85      4.61 o 
  11   1   1      121.28      135.21      8.73 o 
  12   1   1        1.19       -1.08      5.85 o 
  13   1   1       10.09       17.83      6.21 o 
  14   1   1        0.51       -5.84      5.86 o 
  15   1   1       10.97        3.05      6.68 o 
  16   1   1        8.18        4.10      7.41 o 
   0   2   1     1440.65     1316.88      9.72 o 
   1   2   1     1749.80     1994.02     10.40 o 
   2   2   1     1278.78     1372.34     10.14 o 
   3   2   1       87.07       73.13      2.44 o 
   4   2   1     1571.35     1589.19     11.66 o 
   5   2   1       33.98       48.69      2.73 o 
   6   2   1        0.71       -2.13      2.13 o 
   7   2   1      178.73      173.13     13.13 o 
   8   2   1      208.31      241.20      9.79 o 
   9   2   1      138.37      145.87      7.59 o 
  10   2   1        1.17       -2.33      4.46 o 
  11   2   1       65.98       78.92      7.05 o 
  12   2   1        0.00        2.37      5.23 o 
  13   2   1       20.35       16.60      8.81 o 
  14   2   1       14.96       14.13      6.53 o 
  15   2   1        0.23       -6.10      6.38 o 
  16   2   1        0.15        8.42      7.39 o 
   1   3   1       10.99        4.87      1.10 o 
   2   3   1       26.83       28.60      1.86 o 
   3   3   1      463.67      482.12      5.31 o 
   4   3   1      133.33       92.81      5.55 o 
   5   3   1      901.76      888.69      9.12 o 
   6   3   1     1156.76     1244.79     11.15 o 
   7   3   1       29.18       33.78      3.31 o 
   8   3   1       39.35       36.47      4.10 o 
   9   3   1      151.15      179.12      7.64 o 
  10   3   1      127.51      126.03      7.07 o 
  11   3   1      312.84      364.64     18.67 o 
  12   3   1       10.27        9.90      5.44 o 
  13   3   1        1.18        5.62      5.06 o 
  14   3   1       10.79        2.40      6.01 o 
  15   3   1        3.80       -9.19      9.19 o 
   0   4   1      136.34      124.41      5.11 o 
   1   4   1     2747.49     2952.91     15.67 o 
   2   4   1        2.44        1.70      1.47 o 
   3   4   1      426.73      393.27      5.45 o 
   4   4   1      319.56      359.63      6.75 o 
   5   4   1      212.65      232.89      5.17 o 
   6   4   1        7.65        7.19      2.88 o 
   7   4   1      417.38      421.09      9.12 o 
   8   4   1      171.77      161.11      7.18 o 
   9   4   1       17.68       17.31      4.43 o 
  10   4   1       38.91       33.33      4.55 o 
  11   4   1       17.88       26.46      4.67 o 
  12   4   1       15.91       11.25      4.61 o 
  13   4   1       76.13       94.00      7.08 o 
  14   4   1        0.04       -2.41      8.34 o 
  15   4   1        2.60       -8.31      8.31 o 
   1   5   1       44.84       38.61      2.77 o 
   2   5   1      163.13      153.07      4.25 o 
   3   5   1     1313.75     1350.96     14.51 o 
   4   5   1       59.11       55.70      3.32 o 
   5   5   1       76.60       81.80      3.33 o 
   6   5   1       16.78       10.54      2.37 o 
   7   5   1       83.04       74.05      4.06 o 
   8   5   1       29.77       33.22      4.99 o 
   9   5   1       85.34       94.77      7.85 o 
  10   5   1       97.21       98.95     10.19 o 
  11   5   1       69.15       73.51      7.94 o 
  12   5   1        7.58        3.66      5.90 o 
  13   5   1       25.22       25.32      7.37 o 
  14   5   1       13.62       31.42      7.97 o 
   0   6   1       28.49       25.09      3.81 o 
   1   6   1       56.88       57.93      3.53 o 
   2   6   1      662.05      708.28     11.06 o 
   3   6   1      238.63      243.49      6.43 o 
   4   6   1       23.19       20.44      2.42 o 
   5   6   1      122.82      137.30      5.19 o 
   6   6   1        0.04       -2.63      2.63 o 
   7   6   1       16.08       13.97      3.76 o 
   8   6   1        0.15        2.86      3.61 o 
   9   6   1        7.54       11.68      4.08 o 
  10   6   1        1.70        1.82      3.98 o 
  11   6   1        9.30        7.64      4.39 o 
  12   6   1        0.83       -3.37      4.38 o 
  13   6   1        2.84       13.38      5.73 o 
  14   6   1       11.79       11.96      7.62 o 
   1   7   1      604.78      657.66     10.35 o 
   2   7   1        0.25        1.42      2.44 o 
   3   7   1      138.49      142.63      5.07 o 
   4   7   1      291.76      312.52      5.83 o 
   5   7   1        6.28        3.31      3.36 o 
   6   7   1       30.80       28.78      4.24 o 
   7   7   1        3.48        3.10      3.54 o 
   8   7   1       13.36       19.91      4.27 o 
   9   7   1       22.92       27.60      4.73 o 
  10   7   1        0.11       -3.52      3.83 o 
  11   7   1        9.58       13.45      4.70 o 
  12   7   1        4.72        8.38      4.86 o 
  13   7   1       13.92        9.34      5.31 o 
   0   8   1        1.76       -0.25      4.21 o 
   1   8   1     1079.60     1139.89     15.92 o 
   2   8   1      585.36      588.03     10.42 o 
   3   8   1      102.25       97.92      5.44 o 
   4   8   1      145.54      164.87      8.20 o 
   5   8   1       17.65       15.74      4.57 o 
   6   8   1        2.53        0.33      3.57 o 
   7   8   1      238.03      223.21     10.08 o 
   8   8   1        0.24       10.66      4.19 o 
   9   8   1      133.51      130.56      7.59 o 
  10   8   1        0.23        0.04      4.15 o 
  11   8   1       14.76        9.37      4.94 o 
  12   8   1        1.83        7.12      5.05 o 
   1   9   1        0.50        3.54      3.32 o 
   2   9   1      246.53      254.19      7.89 o 
   3   9   1      553.06      569.93      9.92 o 
   4   9   1      196.14      184.52      7.21 o 
   5   9   1       11.48        9.67      4.55 o 
   6   9   1        1.01       -0.60      3.80 o 
   7   9   1       18.51       23.06      4.81 o 
   8   9   1       15.25       14.58      4.61 o 
   9   9   1        4.80       -1.17      4.35 o 
  10   9   1       26.67       24.43      5.46 o 
  11   9   1        0.81        1.48      4.85 o 
   0  10   1      308.46      316.43     15.75 o 
   1  10   1      473.57      481.03     11.45 o 
   2  10   1       65.95       74.55      7.01 o 
   3  10   1        0.19       -5.13      5.13 o 
   4  10   1       46.20       41.29      7.41 o 
   5  10   1       29.12       22.51      5.33 o 
   6  10   1        5.52        9.78      4.99 o 
   7  10   1        0.45       -3.05      4.19 o 
   8  10   1        0.51       -0.60      4.41 o 
   9  10   1        4.32       -1.28      5.18 o 
  10  10   1        7.89        6.76      5.15 o 
   1  11   1        1.66       -3.76     10.79 o 
   2  11   1       76.02       50.23      9.03 o 
   3  11   1        0.17        6.18      7.01 o 
   4  11   1       20.46       18.54      7.03 o 
   5  11   1      113.04      115.37     10.82 o 
   6  11   1        0.85        2.18      6.01 o 
   7  11   1        7.89       14.29      5.79 o 
   8  11   1        8.63       12.74      7.53 o 
   2  12   1        0.08       -3.72      9.68 o 
   3  12   1        5.45        1.98     10.92 o 
   4  12   1        0.03       -7.42     10.79 o 
   5  12   1        5.56        0.98      9.92 o 
   1   0   2     2718.18     2677.18     30.04 o 
   2   0   2     3452.47     3202.21     37.63 o 
   3   0   2       53.73       38.43      3.40 o 
   4   0   2        0.48        2.80      2.25 o 
   5   0   2       14.22       33.92      4.78 o 
   6   0   2     1442.84     1443.74     24.96 o 
   7   0   2      518.62      552.00     15.66 o 
   8   0   2      658.03      603.33     17.60 o 
   9   0   2      391.82      415.62     16.29 o 
  10   0   2      344.01      361.59     16.83 o 
  11   0   2        5.10        2.12      6.97 o 
  12   0   2      125.36      117.66     25.18 o 
  13   0   2      328.86      361.03     39.82 o 
  14   0   2       27.81       19.90     12.28 o 
  15   0   2       22.20       27.37     11.66 o 
  16   0   2        3.77        5.16     10.79 o 
   1   1   2    12383.34    11550.17     76.33 o 
   2   1   2     5983.15     6130.44     42.92 o 
   3   1   2     4593.24     4359.48     26.77 o 
   4   1   2     2001.17     2034.99     14.02 o 
   5   1   2      340.12      295.34      6.23 o 
   6   1   2      967.56     1012.28     12.33 o 
   7   1   2     1062.27     1125.72     16.01 o 
   8   1   2       15.32       16.74      4.10 o 
   9   1   2        0.07       -0.72      4.05 o 
  10   1   2       65.22       73.86      6.59 o 
  11   1   2      214.08      232.17     14.43 o 
  12   1   2       20.64       16.71      5.77 o 
  13   1   2        0.24       -4.59      5.46 o 
  14   1   2        9.77       11.07      6.46 o 
  15   1   2       16.09        8.23      6.84 o 
  16   1   2        4.58       -6.84      6.84 o 
   0   2   2     9936.35     9861.55     62.41 o 
   1   2   2       81.33       61.81      2.16 o 
   2   2   2    11040.31    10697.92     64.72 o 
   3   2   2     5573.73     5600.84     30.01 o 
   4   2   2       64.15       76.00      2.62 o 
   5   2   2      196.59      205.78      4.95 o 
   6   2   2       74.36       66.80      6.52 o 
   7   2   2      193.59      176.55     10.17 o 
   8   2   2      121.96      115.90      6.55 o 
   9   2   2       77.11       79.91      6.30 o 
  10   2   2       46.22       39.47      6.37 o 
  11   2   2       83.46       80.15      7.22 o 
  12   2   2      110.76      114.87      8.58 o 
  13   2   2       18.01       15.84      6.23 o 
  14   2   2       92.20       91.07      8.83 o 
  15   2   2       27.43       31.01      7.65 o 
   1   3   2     5923.11     5732.59     27.50 o 
   2   3   2      760.08      758.61      6.06 o 
   3   3   2        0.47       -0.31      1.69 o 
   4   3   2      560.78      608.92      6.12 o 
   5   3   2       14.28       24.89      2.11 o 
   6   3   2        4.79        1.17      2.10 o 
   7   3   2       32.47       36.52      3.06 o 
   8   3   2       41.46       37.27      5.79 o 
   9   3   2       73.40       84.28      7.13 o 
  10   3   2        6.13       14.78      4.60 o 
  11   3   2       29.30       37.41      5.52 o 
  12   3   2        6.69        1.38      5.62 o 
  13   3   2        7.73       -0.66      5.19 o 
  14   3   2        2.42       -6.15      6.15 o 
  15   3   2        0.02       -7.85      7.85 o 
   0   4   2     2052.10     2229.94     20.13 o 
   1   4   2      977.00      896.68      7.49 o 
   2   4   2      413.59      410.09      5.45 o 
   3   4   2      891.43      968.19     10.53 o 
   4   4   2      346.89      383.31      6.73 o 
   5   4   2        3.27        1.01      2.90 o 
   6   4   2      262.82      278.05      6.72 o 
   7   4   2       11.09       15.34      2.71 o 
   8   4   2       93.79      100.61      4.83 o 
   9   4   2      315.58      316.94     12.04 o 
  10   4   2        6.06        8.51      4.43 o 
  11   4   2        3.77        6.86      4.63 o 
  12   4   2        1.91       -1.49      4.25 o 
  13   4   2       22.75       22.51      5.94 o 
  14   4   2        3.40        9.15      7.32 o 
  15   4   2        0.11       -7.36      7.36 o 
   1   5   2      238.59      245.61      6.08 o 
   2   5   2      108.37      107.46      4.45 o 
   3   5   2       59.45       56.92      3.39 o 
   4   5   2      633.56      607.34      8.62 o 
   5   5   2      592.05      567.02      9.57 o 
   6   5   2        2.20        2.78      2.91 o 
   7   5   2       61.45       57.96      3.71 o 
   8   5   2       21.80       25.75      4.48 o 
   9   5   2        0.25        2.22      4.07 o 
  10   5   2      519.00      531.49     12.79 o 
  11   5   2       40.55       40.10      6.87 o 
  12   5   2       90.90       88.36      8.89 o 
  13   5   2       23.07       38.54      8.80 o 
  14   5   2        5.38       21.64      7.39 o 
   0   6   2      564.94      579.51     14.82 o 
   1   6   2      572.48      567.63      9.19 o 
   2   6   2        0.20        5.72      2.52 o 
   3   6   2      284.21      269.01      8.33 o 
   4   6   2      151.16      160.35      6.13 o 
   5   6   2      167.92      157.15      6.36 o 
   6   6   2        0.20       -3.02      3.02 o 
   7   6   2       56.53       51.02      5.09 o 
   8   6   2        4.37        7.00      3.68 o 
   9   6   2        0.82       -2.34      3.72 o 
  10   6   2        3.56       -0.44      3.95 o 
  11   6   2       58.62       61.11      6.55 o 
  12   6   2       64.33       71.21      9.08 o 
  13   6   2        4.99        8.42      5.54 o 
  14   6   2        0.19       -2.89      6.57 o 
   1   7   2        7.65       10.87      3.05 o 
   2   7   2      114.79      110.79      5.24 o 
   3   7   2      120.39      111.67      4.77 o 
   4   7   2      328.80      312.80      8.25 o 
   5   7   2       12.75       10.92      3.53 o 
   6   7   2       41.14       30.03      4.24 o 
   7   7   2       34.24       28.40      4.83 o 
   8   7   2       80.35       89.27      6.07 o 
   9   7   2      105.14      104.37      9.80 o 
  10   7   2       21.39       21.59      5.94 o 
  11   7   2        1.29        5.61      4.47 o 
  12   7   2        4.52        5.73      4.75 o 
  13   7   2        3.26       10.93      5.88 o 
   0   8   2      154.26      164.58      9.61 o 
   1   8   2      350.25      363.24     10.45 o 
   2   8   2        0.00        2.33      3.10 o 
   3   8   2        5.50        2.46      2.74 o 
   4   8   2        0.31        0.91      3.84 o 
   5   8   2      167.46      173.77      9.97 o 
   6   8   2        4.23        3.06      3.70 o 
   7   8   2      118.50      118.60      6.85 o 
   8   8   2       10.30       16.70      4.56 o 
   9   8   2       51.24       51.96      5.64 o 
  10   8   2        6.07        3.65      4.35 o 
  11   8   2       25.43       25.60      5.49 o 
  12   8   2        8.11       13.22      5.81 o 
   1   9   2        7.01        3.96      3.72 o 
   2   9   2      108.72      119.51      5.73 o 
   3   9   2       31.48       35.58      4.66 o 
   4   9   2      816.04      821.01     20.93 o 
   5   9   2       59.15       74.97      6.46 o 
   6   9   2       92.14       91.06      7.08 o 
   7   9   2        5.37        4.77      4.15 o 
   8   9   2       75.63       87.93      7.78 o 
   9   9   2       34.76       33.98      5.47 o 
  10   9   2       27.00       39.25      5.84 o 
  11   9   2        8.87        8.29      5.75 o 
   0  10   2      172.24      167.76     12.78 o 
   1  10   2       61.91       57.57      6.57 o 
   2  10   2       28.90       33.34      5.72 o 
   3  10   2        0.35       -4.19      4.19 o 
   4  10   2        1.56        4.11      6.01 o 
   5  10   2        0.04       -1.20      4.37 o 
   6  10   2        5.41       -0.43      4.77 o 
   7  10   2        7.24       -1.08      4.73 o 
   8  10   2        2.14        6.03      5.22 o 
   9  10   2        0.22        6.68      4.78 o 
  10  10   2       12.29       21.60      6.29 o 
   1  11   2       72.28       84.89      9.59 o 
   2  11   2       12.26       -3.17      7.94 o 
   3  11   2       69.95       59.79      9.81 o 
   4  11   2        2.46       -1.83      6.10 o 
   5  11   2       27.65       28.49      7.86 o 
   6  11   2       12.91        4.71      5.99 o 
   7  11   2       17.47       17.13      6.01 o 
   8  11   2        0.15       -2.33      6.03 o 
   2  12   2        2.89        4.71     10.17 o 
   3  12   2       37.83       24.81     12.65 o 
   4  12   2        6.58       11.07      8.77 o 
   5  12   2       39.35       45.24      9.25 o 
   1   1   3     2757.29     2729.71     16.83 o 
   2   1   3    15040.30    14561.56     84.71 o 
   3   1   3    16788.77    16431.25    101.02 o 
   4   1   3      598.22      549.16      8.08 o 
   5   1   3     1028.20      961.28     13.02 o 
   6   1   3       79.84       93.53      5.68 o 
   7   1   3      347.44      325.42      9.01 o 
   8   1   3        0.00        0.21      3.72 o 
   9   1   3      129.61      135.54      7.66 o 
  10   1   3       81.73       76.51      7.02 o 
  11   1   3       25.00       18.84      5.54 o 
  12   1   3      120.07      127.04      8.86 o 
  13   1   3        7.60       10.24      5.86 o 
  14   1   3       26.80       27.28      7.04 o 
  15   1   3        5.14        3.03      6.67 o 
  16   1   3        0.00       -1.45      6.92 o 
   0   2   3    23800.79    22815.38    146.15 o 
   1   2   3     1603.02     1533.07      9.14 o 
   2   2   3     1831.91     1871.95     11.28 o 
   3   2   3       47.00       52.78      3.16 o 
   4   2   3      770.84      772.31      8.79 o 
   5   2   3     1002.17     1075.72     12.71 o 
   6   2   3       21.72       22.78      2.77 o 
   7   2   3      611.30      611.40     17.15 o 
   8   2   3        1.44       -0.29      3.65 o 
   9   2   3        0.51        1.37      4.13 o 
  10   2   3        0.01        3.71      4.94 o 
  11   2   3       25.30       15.00      5.33 o 
  12   2   3      154.79      136.34      9.08 o 
  13   2   3        1.32       -1.79      5.49 o 
  14   2   3       59.78       65.97      8.11 o 
  15   2   3        1.81       -6.27      6.27 o 
   1   3   3       58.25       52.42      1.65 o 
   2   3   3      240.82      240.17      4.42 o 
   3   3   3     5282.25     5709.32     36.47 o 
   4   3   3     1299.84     1340.19     15.53 o 
   5   3   3       85.97       77.78      5.23 o 
   6   3   3      115.49      118.29      4.43 o 
   7   3   3      177.56      191.39      5.87 o 
   8   3   3      212.76      210.08     12.60 o 
   9   3   3       12.23       16.31      4.28 o 
  10   3   3      169.05      178.85      8.12 o 
  11   3   3       69.65       73.11      6.50 o 
  12   3   3        0.10        1.70      5.39 o 
  13   3   3        6.16       -4.94      4.94 o 
  14   3   3        0.02        3.42      6.65 o 
  15   3   3       11.96        8.80      6.93 o 
   0   4   3     4435.16     4501.42     34.85 o 
   1   4   3       99.95      112.24      3.07 o 
   2   4   3       66.88       57.89      2.89 o 
   3   4   3      972.93      990.22     12.46 o 
   4   4   3       43.62       41.27      3.90 o 
   5   4   3        0.06        0.31      2.99 o 
   6   4   3       78.03       70.63      4.78 o 
   7   4   3      322.98      317.73      7.20 o 
   8   4   3      147.60      148.57      6.97 o 
   9   4   3      113.78      105.38      6.27 o 
  10   4   3      144.60      148.45      7.61 o 
  11   4   3       15.74       11.63      4.82 o 
  12   4   3        0.27        4.82      4.74 o 
  13   4   3       29.58       52.54      8.13 o 
  14   4   3        9.36       -1.63      6.98 o 
  15   4   3       81.39       97.17     12.90 o 
   1   5   3      683.77      744.18      8.49 o 
   2   5   3     1025.57     1065.50     13.54 o 
   3   5   3       88.84       93.01      6.48 o 
   4   5   3       94.92       90.51      4.22 o 
   5   5   3       12.16       11.01      3.05 o 
   6   5   3      352.75      339.38      9.03 o 
   7   5   3        1.88        4.47      3.56 o 
   8   5   3       22.63       24.12      4.54 o 
   9   5   3      130.23      117.63      7.05 o 
  10   5   3       65.23       58.35      5.92 o 
  11   5   3       58.07       52.23      6.56 o 
  12   5   3        5.67       -3.10      4.73 o 
  13   5   3       33.44       39.22      6.39 o 
  14   5   3        0.22        1.34      8.24 o 
   0   6   3      783.35      798.50     16.28 o 
   1   6   3       54.63       56.87      5.01 o 
   2   6   3       54.40       70.48      3.69 o 
   3   6   3        1.29       -0.27      2.91 o 
   4   6   3        0.98        0.26      2.70 o 
   5   6   3      402.27      407.32      8.89 o 
   6   6   3      218.49      221.79      8.28 o 
   7   6   3       21.59       19.85      3.95 o 
   8   6   3      118.91      113.26      8.45 o 
   9   6   3        0.47        1.89      3.65 o 
  10   6   3        0.27        3.66      4.47 o 
  11   6   3        1.15       -2.34      4.55 o 
  12   6   3        2.69        2.40      4.97 o 
  13   6   3       19.82       21.53      9.31 o 
  14   6   3        4.27        8.25      8.68 o 
   1   7   3       14.75        6.28      2.87 o 
   2   7   3       12.25        8.96      3.12 o 
   3   7   3       49.11       51.77      4.80 o 
   4   7   3      380.85      369.22      9.82 o 
   5   7   3      320.43      307.87      9.04 o 
   6   7   3       65.53       59.52      5.04 o 
   7   7   3       52.58       60.37      5.16 o 
   8   7   3        7.49       13.10      4.07 o 
   9   7   3        2.77       -3.76      3.76 o 
  10   7   3       16.42       14.93      4.53 o 
  11   7   3        4.98        0.07      4.23 o 
  12   7   3       22.57       24.69      5.41 o 
  13   7   3        3.54       -1.07      6.80 o 
   0   8   3      197.03      200.44     21.09 o 
   1   8   3     1209.56     1160.46     16.73 o 
   2   8   3       32.51       41.43      4.04 o 
   3   8   3       10.47        5.55      4.46 o 
   4   8   3      271.72      273.57      9.44 o 
   5   8   3      136.44      120.10      7.26 o 
   6   8   3       55.31       44.28      4.95 o 
   7   8   3       32.32       42.07      5.06 o 
   8   8   3        0.03        1.07      3.98 o 
   9   8   3        3.19        5.15      4.22 o 
  10   8   3        4.22        6.28      4.54 o 
  11   8   3       10.12        9.20      4.86 o 
  12   8   3        3.34        5.15      6.72 o 
   1   9   3        4.13        4.61      3.36 o 
   2   9   3        1.06       -0.11      4.83 o 
   3   9   3       13.74        3.14      5.41 o 
   4   9   3       32.00       40.32      6.18 o 
   5   9   3       99.79       88.13      6.94 o 
   6   9   3        9.77        6.34      4.59 o 
   7   9   3       31.03       32.14      5.80 o 
   8   9   3        3.44        6.69      4.34 o 
   9   9   3        1.59        3.24      4.56 o 
  10   9   3        0.36        0.32      5.16 o 
  11   9   3       50.85       71.92      9.05 o 
   0  10   3      297.90      324.77     13.85 o 
   1  10   3       93.57       99.44      7.73 o 
   2  10   3       86.29       93.34      7.09 o 
   3  10   3      142.52      134.42      9.95 o 
   4  10   3       34.11       27.99      6.14 o 
   5  10   3        0.09       -1.56      5.00 o 
   6  10   3        1.12        6.80      4.97 o 
   7  10   3        2.95       -4.17      4.59 o 
   8  10   3        3.78        6.67      6.13 o 
   9  10   3      109.42      115.49     10.28 o 
   1  11   3       15.93       23.67      7.13 o 
   2  11   3       91.51       92.43     10.49 o 
   3  11   3        3.69       -5.99      5.99 o 
   4  11   3       36.79       47.22     10.04 o 
   5  11   3        0.65       -5.95      6.51 o 
   6  11   3      107.25      103.99      9.42 o 
   7  11   3        0.17        2.91      6.25 o 
   8  11   3       10.28       13.40      7.63 o 
   1  12   3        0.26       -2.48      9.68 o 
   2  12   3        1.99        2.23     10.67 o 
   3  12   3        7.17      -10.17     10.17 o 
   4  12   3       39.11       23.57     13.89 o 
   5  12   3       31.72       46.98      9.33 o 
   0   0   4     5934.73     5724.18     95.02 o 
   1   0   4     1907.16     1811.48     19.41 o 
   2   0   4    12458.30    11794.30    106.14 o 
   3   0   4     4227.16     4231.27     51.75 o 
   4   0   4     1372.16     1388.44     22.46 o 
   5   0   4       26.74       42.58      5.30 o 
   6   0   4      134.90      110.88     10.42 o 
   7   0   4       30.17       30.29      5.90 o 
   8   0   4     2311.53     2266.91     42.67 o 
   9   0   4      164.49      163.67     11.56 o 
  10   0   4       65.47       74.89      9.66 o 
  11   0   4      140.55      180.34     15.63 o 
  12   0   4        5.84       11.85      7.95 o 
  13   0   4        0.03       -3.87      7.80 o 
  14   0   4        8.20       -7.28      8.55 o 
  15   0   4        0.13       -6.30     10.17 o 
   1   1   4      106.18      101.56      3.67 o 
   2   1   4      322.79      376.19      5.71 o 
   3   1   4      890.02      845.43     13.80 o 
   4   1   4       23.36       17.41      2.80 o 
   5   1   4      506.02      538.07      9.86 o 
   6   1   4     1159.23     1176.88     15.94 o 
   7   1   4        0.77        2.35      3.22 o 
   8   1   4       18.85       18.01      4.29 o 
   9   1   4      154.74      162.09      8.45 o 
  10   1   4       54.35       57.30      6.23 o 
  11   1   4       72.34       56.21      6.65 o 
  12   1   4       10.77        3.66      5.38 o 
  13   1   4        6.95        7.47      5.82 o 
  14   1   4       53.25       58.82      8.07 o 
  15   1   4        1.69       -6.41      6.41 o 
   0   2   4      765.30      709.43      8.53 o 
   1   2   4     1822.83     1756.62     11.04 o 
   2   2   4     5579.42     5597.62     35.31 o 
   3   2   4       27.76       31.09      2.62 o 
   4   2   4      342.98      347.93      5.90 o 
   5   2   4       28.70       30.87      3.43 o 
   6   2   4      349.27      331.43      8.47 o 
   7   2   4        2.74       -1.19      3.02 o 
   8   2   4      130.22      137.11      7.08 o 
   9   2   4       70.83       76.64      6.38 o 
  10   2   4       14.22       13.56      5.44 o 
  11   2   4        2.82       -4.19      4.57 o 
  12   2   4       10.78       11.45      5.87 o 
  13   2   4      101.49       96.43     10.60 o 
  14   2   4        0.98       -5.64      5.64 o 
  15   2   4        4.29        5.42      6.72 o 
   1   3   4       69.65       56.17      1.92 o 
   2   3   4       88.41       95.32      3.25 o 
   3   3   4      199.39      193.33      4.97 o 
   4   3   4      223.48      206.28      5.77 o 
   5   3   4      472.65      460.02      9.17 o 
   6   3   4        7.18        4.87      2.35 o 
   7   3   4      122.65      127.95      6.08 o 
   8   3   4      253.58      255.86      8.32 o 
   9   3   4       18.44       13.74      4.14 o 
  10   3   4      224.28      220.75     11.88 o 
  11   3   4      169.08      177.49      8.71 o 
  12   3   4       10.22        8.41      5.13 o 
  13   3   4        3.30       -4.94      4.94 o 
  14   3   4        4.86       -5.09      7.93 o 
  15   3   4       10.09       -4.17      6.73 o 
   0   4   4     1722.32     1850.90     17.29 o 
   1   4   4       39.99       41.53      1.92 o 
   2   4   4      126.04      133.68      6.43 o 
   3   4   4      431.96      465.78      7.19 o 
   4   4   4      410.32      410.57     12.15 o 
   5   4   4      121.41      134.89      6.46 o 
   6   4   4     1148.61     1139.65     14.87 o 
   7   4   4        3.39        2.61      2.52 o 
   8   4   4      327.66      298.90      8.76 o 
   9   4   4      223.83      229.85      7.35 o 
  10   4   4       50.71       53.90      5.49 o 
  11   4   4        1.28       -3.27      4.26 o 
  12   4   4       90.45       81.33      8.65 o 
  13   4   4        0.62       -5.80      5.80 o 
  14   4   4       40.74       35.97     11.92 o 
  15   4   4        1.54       -2.73      8.91 o 
   1   5   4      478.30      508.32      6.71 o 
   2   5   4     1346.89     1327.36     21.63 o 
   3   5   4      193.96      186.66      5.85 o 
   4   5   4      304.27      297.31      6.36 o 
   5   5   4       37.83       42.07      3.76 o 
   6   5   4      119.36      136.80      6.61 o 
   7   5   4       78.76       78.85      5.58 o 
   8   5   4      110.62      109.34      6.91 o 
   9   5   4       15.01       15.61      4.45 o 
  10   5   4        0.08       -3.85      3.85 o 
  11   5   4       38.91       35.68      5.62 o 
  12   5   4       45.03       52.65      6.43 o 
  13   5   4       10.23        9.42      7.41 o 
  14   5   4        1.93        7.64      8.38 o 
   0   6   4      229.78      227.88     10.32 o 
   1   6   4     1144.71     1174.99     21.51 o 
   2   6   4        1.23        2.04      3.90 o 
   3   6   4       44.69       54.22      5.30 o 
   4   6   4        9.53        6.27      3.58 o 
   5   6   4       36.82       42.78      4.23 o 
   6   6   4        4.51        6.82      3.35 o 
   7   6   4      210.57      199.21      9.45 o 
   8   6   4       69.65       66.04      5.24 o 
   9   6   4       22.48       27.13      4.82 o 
  10   6   4        6.53       13.76      4.58 o 
  11   6   4       92.14      102.73      7.50 o 
  12   6   4       21.59       23.74      8.04 o 
  13   6   4        4.33        7.15      7.98 o 
  14   6   4        4.92        6.05      8.67 o 
   1   7   4        1.42        2.50      3.15 o 
   2   7   4       92.33       84.58      6.28 o 
   3   7   4        0.93       -1.84      3.85 o 
   4   7   4       49.85       48.41      5.44 o 
   5   7   4       36.34       28.75      4.66 o 
   6   7   4      650.86      648.34     11.84 o 
   7   7   4        0.53       -3.38      3.38 o 
   8   7   4        0.71       -3.54      3.54 o 
   9   7   4        2.78        6.06      3.93 o 
  10   7   4       18.45       23.50      4.83 o 
  11   7   4       12.45       13.67      4.70 o 
  12   7   4        4.34        1.07      6.17 o 
  13   7   4        3.08        3.93      6.76 o 
   0   8   4       96.65      113.97      9.31 o 
   1   8   4      182.65      176.11      6.90 o 
   2   8   4        3.05       -3.94      3.94 o 
   3   8   4       51.00       51.64      8.63 o 
   4   8   4       27.71       28.06      6.12 o 
   5   8   4        0.20        2.07      3.96 o 
   6   8   4        3.12        8.49      4.43 o 
   7   8   4        6.15        7.39      3.96 o 
   8   8   4        7.74        4.09      4.03 o 
   9   8   4       10.48        7.97      4.69 o 
  10   8   4        4.91       -3.98      4.81 o 
  11   8   4        0.70        1.59      6.16 o 
  12   8   4       11.53        5.65      7.63 o 
   1   9   4      142.88      162.36     17.58 o 
   2   9   4      380.54      361.88     13.66 o 
   3   9   4       17.81       10.95      4.95 o 
   4   9   4      282.37      285.94     11.60 o 
   5   9   4       11.54        9.40      5.17 o 
   6   9   4       86.41       93.27      7.24 o 
   7   9   4        0.39       -0.67      4.51 o 
   8   9   4        0.93        2.03      4.94 o 
   9   9   4       31.47       25.29      6.91 o 
  10   9   4        1.15        8.55      6.20 o 
  11   9   4        2.92        1.36      6.62 o 
   0  10   4      104.31      109.16     14.64 o 
   1  10   4       19.62       18.04      5.16 o 
   2  10   4      110.19      108.18      7.71 o 
   3  10   4       34.01       40.63      6.43 o 
   4  10   4        0.01       -1.87      4.86 o 
   5  10   4        9.91       20.66      5.93 o 
   6  10   4        5.91        1.08      5.73 o 
   7  10   4       37.93       25.68      5.96 o 
   8  10   4       10.31        1.09      5.97 o 
   9  10   4       17.64       30.29      7.58 o 
   1  11   4       33.41       44.31      8.33 o 
   2  11   4       38.94       31.92      7.87 o 
   3  11   4        0.91       -5.69      5.69 o 
   4  11   4        4.16        2.69      6.56 o 
   5  11   4       21.12       31.06      6.94 o 
   6  11   4        0.22       -2.86      5.76 o 
   7  11   4        0.97        5.00      6.23 o 
   1  12   4       12.04       16.13     11.16 o 
   2  12   4        6.01        4.22     10.92 o 
   3  12   4        2.18        3.72     10.92 o 
   4  12   4       23.70       20.92     10.79 o 
   1   1   5      429.47      468.55      5.48 o 
   2   1   5      234.25      241.01      5.17 o 
   3   1   5     1914.93     1914.31     19.59 o 
   4   1   5      198.13      180.74      8.04 o 
   5   1   5     4617.30     4770.02     42.31 o 
   6   1   5        0.78       10.91      4.12 o 
   7   1   5      270.01      278.25      9.27 o 
   8   1   5        5.85        7.78      3.88 o 
   9   1   5      118.02      119.52     10.08 o 
  10   1   5       86.94       79.14      6.84 o 
  11   1   5       18.14       15.56      5.20 o 
  12   1   5       30.13       15.44      5.83 o 
  13   1   5       37.95       42.21      7.56 o 
  14   1   5        1.91       -1.39      5.87 o 
  15   1   5        2.32       -1.89      8.20 o 
   0   2   5     3473.87     3477.31     31.40 o 
   1   2   5     1888.35     1923.82     13.95 o 
   2   2   5      115.47      129.82      3.09 o 
   3   2   5      404.81      471.68     12.73 o 
   4   2   5      337.96      327.04      4.64 o 
   5   2   5      548.12      542.68      8.07 o 
   6   2   5       18.70       18.03      5.48 o 
   7   2   5      194.41      216.33     11.60 o 
   8   2   5      194.70      172.93      7.93 o 
   9   2   5      381.98      398.90     11.77 o 
  10   2   5       26.69       32.05      5.54 o 
  11   2   5        2.95        6.72      4.94 o 
  12   2   5        0.82        4.50      5.28 o 
  13   2   5        1.91       -5.22      5.22 o 
  14   2   5        5.26       11.05      6.35 o 
  15   2   5        8.21        0.69      8.11 o 
   1   3   5      161.91      153.23      3.46 o 
   2   3   5       42.23       41.19      2.21 o 
   3   3   5      132.87      116.85      6.95 o 
   4   3   5      304.85      355.37      7.56 o 
   5   3   5      739.37      719.21      8.51 o 
   6   3   5     1011.51      927.24     13.52 o 
   7   3   5       59.89       62.48      3.81 o 
   8   3   5        8.33        8.83      3.75 o 
   9   3   5      373.94      377.81     10.57 o 
  10   3   5       39.75       46.96      5.65 o 
  11   3   5        1.61       -3.42      4.09 o 
  12   3   5       12.51        6.99      5.47 o 
  13   3   5       48.75       44.55      6.19 o 
  14   3   5        0.24       -5.96      5.96 o 
  15   3   5       19.57        9.16      9.74 o 
   0   4   5      227.99      249.75      6.61 o 
   1   4   5      419.97      458.44      6.55 o 
   2   4   5      976.93      974.65     11.85 o 
   3   4   5     1900.55     1847.61     18.36 o 
   4   4   5      992.76      963.39     14.32 o 
   5   4   5      935.17      933.54     12.49 o 
   6   4   5       46.14       34.14      4.19 o 
   7   4   5      324.02      318.40      8.97 o 
   8   4   5       62.01       62.47      4.17 o 
   9   4   5       72.24       64.38      4.84 o 
  10   4   5       87.57       78.25      5.84 o 
  11   4   5        4.87        4.69      3.84 o 
  12   4   5       24.06       41.39      7.43 o 
  13   4   5        0.70       -3.43      6.25 o 
  14   4   5       19.20       26.68      9.56 o 
   1   5   5       51.76       70.05      2.70 o 
   2   5   5        3.06        1.16      3.15 o 
   3   5   5      108.22      122.20      5.60 o 
   4   5   5      245.30      253.52      7.61 o 
   5   5   5      171.67      183.14      9.10 o 
   6   5   5      343.65      359.34      9.02 o 
   7   5   5      626.89      629.77     12.07 o 
   8   5   5       86.34       99.98      7.00 o 
   9   5   5        0.01        0.67      3.78 o 
  10   5   5       13.15       13.49      4.58 o 
  11   5   5        5.92        7.99      4.69 o 
  12   5   5        0.12       -1.93      5.68 o 
  13   5   5       10.83       17.24      8.39 o 
  14   5   5        6.23        7.54      8.39 o 
   0   6   5      420.88      451.74      9.49 o 
   1   6   5      194.41      170.33      7.35 o 
   2   6   5        6.79        4.00      3.46 o 
   3   6   5       18.00       18.10      3.74 o 
   4   6   5      234.19      234.41      7.16 o 
   5   6   5      130.92      121.74      6.90 o 
   6   6   5       49.84       56.96      4.61 o 
   7   6   5      396.86      413.73     12.54 o 
   8   6   5        0.27       -0.93      3.42 o 
   9   6   5       55.49       44.88      6.70 o 
  10   6   5       18.29       30.25      5.14 o 
  11   6   5       13.85       14.35      5.99 o 
  12   6   5       26.25       27.23      8.97 o 
  13   6   5       59.70       56.38     10.56 o 
   1   7   5      866.97      822.07     12.58 o 
   2   7   5       79.11       73.78      7.19 o 
   3   7   5      405.20      418.71     11.86 o 
   4   7   5      115.94       97.69      7.28 o 
   5   7   5        4.45       -1.00      3.81 o 
   6   7   5        3.43       -3.58      4.23 o 
   7   7   5       38.83       35.85      4.56 o 
   8   7   5      123.44      128.38      6.82 o 
   9   7   5      194.84      187.64      8.06 o 
  10   7   5        7.84        3.68      4.67 o 
  11   7   5        0.31       -0.85      5.80 o 
  12   7   5        0.01        1.89      6.41 o 
  13   7   5        0.05        8.78      7.28 o 
   0   8   5       72.56       84.76      8.68 o 
   1   8   5      250.02      226.57      9.85 o 
   2   8   5       11.60       14.38      8.88 o 
   3   8   5      307.65      311.06     10.97 o 
   4   8   5        5.94        3.05      4.80 o 
   5   8   5        2.47       -2.55      5.19 o 
   6   8   5        6.39        6.28      4.34 o 
   7   8   5      283.78      288.33     10.69 o 
   8   8   5        1.21        8.46      4.71 o 
   9   8   5       84.88       88.40      7.29 o 
  10   8   5       43.96       46.35      8.95 o 
  11   8   5       14.32       30.67      7.59 o 
  12   8   5       11.68        8.89      9.13 o 
   1   9   5       22.46       16.84      6.42 o 
   2   9   5       25.85       21.09      5.37 o 
   3   9   5      121.17      117.83      8.23 o 
   4   9   5       98.44       95.80      7.87 o 
   5   9   5       21.67       18.68      5.79 o 
   6   9   5       14.62       20.03      6.03 o 
   7   9   5       43.78       48.51      6.25 o 
   8   9   5       65.43       68.76      8.26 o 
   9   9   5        8.87       18.79      6.75 o 
  10   9   5       10.92        5.47      6.32 o 
   0  10   5        8.24       -5.21      7.44 o 
   1  10   5       23.95       20.38      6.58 o 
   2  10   5       45.25       47.64      7.35 o 
   3  10   5       61.20       62.80      7.18 o 
   4  10   5      102.99      116.11      9.09 o 
   5  10   5        8.41        8.28      5.58 o 
   6  10   5        2.51       -2.34      8.67 o 
   7  10   5      110.11      119.74      9.81 o 
   8  10   5        1.23       -1.79      5.97 o 
   9  10   5        0.95       -1.48      6.18 o 
   1  11   5       38.54       33.49      7.89 o 
   2  11   5       56.18       66.82     14.51 o 
   3  11   5       16.26        4.95     10.17 o 
   4  11   5        4.71        3.40      5.77 o 
   5  11   5       63.64       75.12      8.45 o 
   6  11   5        0.81       -5.58      5.58 o 
   7  11   5        0.60       -2.97      5.80 o 
   0  12   5        1.40       -0.25      9.68 o 
   1  12   5       40.65       81.62     15.88 o 
   2  12   5        0.00       -2.98     10.67 o 
   3  12   5       16.54       11.16     12.16 o 
   4  12   5        0.02       -7.17      9.00 o 
   0   0   6      188.01      161.75     10.17 o 
   1   0   6      608.48      569.40     10.88 o 
   2   0   6     5618.50     5361.93     55.95 o 
   3   0   6       42.43       33.24      4.96 o 
   4   0   6      855.48      873.01     11.64 o 
   5   0   6      984.63      971.34     53.22 o 
   6   0   6      447.32      479.76     25.55 o 
   7   0   6      710.33      692.06     18.99 o 
   8   0   6      442.85      398.33     19.60 o 
   9   0   6      391.13      409.56     16.98 o 
  10   0   6      105.17      123.91     11.48 o 
  11   0   6       13.70        9.23      7.38 o 
  12   0   6       13.49        2.42      7.27 o 
  13   0   6        1.36       -0.50      8.04 o 
  14   0   6        0.08       -1.65     10.67 o 
  15   0   6       40.07       45.72     11.57 o 
   1   1   6      807.57      760.09      8.41 o 
   2   1   6       30.27       31.04      2.85 o 
   3   1   6      646.53      670.42      8.11 o 
   4   1   6      103.52      102.52      6.92 o 
   5   1   6      278.45      280.65     10.18 o 
   6   1   6      247.41      260.01      8.39 o 
   7   1   6       16.92       20.36      5.51 o 
   8   1   6      198.50      198.16     10.15 o 
   9   1   6      198.46      216.38     12.75 o 
  10   1   6        9.98       12.03      4.83 o 
  11   1   6      138.68      148.98      9.08 o 
  12   1   6       30.53       21.29      5.99 o 
  13   1   6        0.41        6.01      6.09 o 
  14   1   6        4.13       -0.40      6.00 o 
  15   1   6        5.61        6.47      8.45 o 
   0   2   6      323.51      365.82      8.85 o 
   1   2   6      353.95      373.28      9.98 o 
   2   2   6      100.87      100.59      3.44 o 
   3   2   6      998.50      994.80     13.81 o 
   4   2   6     1426.10     1487.39     18.34 o 
   5   2   6        8.46        3.22      2.37 o 
   6   2   6        3.89        4.96      2.60 o 
   7   2   6       22.96       26.37      5.80 o 
   8   2   6       53.69       49.54      5.30 o 
   9   2   6       48.62       42.99      5.64 o 
  10   2   6       77.15       60.42      6.43 o 
  11   2   6        1.78        1.66      4.89 o 
  12   2   6       18.64       16.24      7.16 o 
  13   2   6       10.08        8.71      5.79 o 
  14   2   6        9.60       -1.94      6.05 o 
  15   2   6        0.01       -9.13      9.13 o 
   1   3   6      348.19      376.75      5.38 o 
   2   3   6     1150.87     1216.95     10.97 o 
   3   3   6     3874.35     3821.40     34.54 o 
   4   3   6     1554.48     1536.87     17.61 o 
   5   3   6      431.50      470.67     12.38 o 
   6   3   6       57.23       73.64      3.46 o 
   7   3   6       88.16       79.21      4.02 o 
   8   3   6      103.93       99.69      4.82 o 
   9   3   6       11.47        6.34      3.40 o 
  10   3   6      108.24       98.28     10.47 o 
  11   3   6       21.77       10.63      5.11 o 
  12   3   6        0.11       -4.74      5.76 o 
  13   3   6        6.75       -0.16      6.62 o 
  14   3   6        1.45       -7.57      7.57 o 
  15   3   6        3.14       -3.29      8.68 o 
   0   4   6      597.45      570.61      9.83 o 
   1   4   6      787.28      852.51      8.67 o 
   2   4   6     1780.40     1762.60     14.41 o 
   3   4   6       50.25       56.58      5.41 o 
   4   4   6      393.34      444.80     16.56 o 
   5   4   6       68.95       69.43      4.90 o 
   6   4   6      408.46      420.75      8.48 o 
   7   4   6       93.07       77.89      4.82 o 
   8   4   6      344.48      342.23     10.30 o 
   9   4   6       15.35       16.02      3.39 o 
  10   4   6      281.28      271.31      7.97 o 
  11   4   6       55.97       45.89      9.27 o 
  12   4   6       35.27       39.21      7.11 o 
  13   4   6       19.09       18.40      8.81 o 
  14   4   6        0.38       -3.26      8.17 o 
   1   5   6      128.92      133.64      4.44 o 
   2   5   6      145.29      150.32      6.11 o 
   3   5   6      348.55      371.24      8.02 o 
   4   5   6      103.72       72.35      6.94 o 
   5   5   6       11.47        6.72      3.64 o 
   6   5   6        3.32        2.35      4.73 o 
   7   5   6       43.75       43.77      4.49 o 
   8   5   6      462.97      454.24     10.59 o 
   9   5   6       36.34       39.37      4.82 o 
  10   5   6       16.67       16.38      5.43 o 
  11   5   6        2.70        6.00      5.60 o 
  12   5   6       46.02       51.71      9.76 o 
  13   5   6        2.64       11.90      8.43 o 
  14   5   6        1.54       -4.01      8.20 o 
   0   6   6      411.28      435.10      9.67 o 
   1   6   6       97.27      101.89      4.15 o 
   2   6   6       32.78       40.51      4.69 o 
   3   6   6      155.01      154.93      7.65 o 
   4   6   6        9.83        7.20      6.15 o 
   5   6   6        6.28        0.31      3.45 o 
   6   6   6       79.75       65.21      5.53 o 
   7   6   6       22.27       22.04      4.52 o 
   8   6   6        7.83        1.76      4.22 o 
   9   6   6       16.31       22.82      4.58 o 
  10   6   6        3.03       -6.26      6.44 o 
  11   6   6        7.28       11.68      7.85 o 
  12   6   6        0.73        1.43      7.42 o 
  13   6   6        0.16       -0.38      7.97 o 
   1   7   6      108.08      111.81      6.19 o 
   2   7   6        5.26        3.49      4.91 o 
   3   7   6       34.08       37.64      5.62 o 
   4   7   6       89.99       84.43      7.04 o 
   5   7   6      147.36      141.68      8.86 o 
   6   7   6        8.51        2.23      3.89 o 
   7   7   6       96.26      101.85      6.97 o 
   8   7   6        0.17       -3.45      4.04 o 
   9   7   6       18.90       23.18      5.32 o 
  10   7   6        2.33        0.11      5.68 o 
  11   7   6        0.04        1.48      5.67 o 
  12   7   6       12.07        4.94      6.46 o 
   0   8   6      157.47      156.10     10.40 o 
   1   8   6        2.44        1.30      3.53 o 
   2   8   6       41.53       38.57      6.65 o 
   3   8   6       13.63        2.54      4.55 o 
   4   8   6       19.16       10.41      4.91 o 
   5   8   6        0.00        2.63      4.96 o 
   6   8   6       12.56       20.75      5.72 o 
   7   8   6        0.18       -1.02      4.32 o 
   8   8   6        6.41        7.62      5.87 o 
   9   8   6       24.75       32.12      6.89 o 
  10   8   6        0.13       -4.18      6.04 o 
  11   8   6        0.02       -6.55      6.55 o 
   1   9   6       10.54        6.64      7.65 o 
   2   9   6      232.20      203.98     13.16 o 
   3   9   6        1.71       -3.54      4.53 o 
   4   9   6      299.72      310.42     12.29 o 
   5   9   6       42.30       45.19      6.84 o 
   6   9   6       98.08      105.67      9.05 o 
   7   9   6        0.22       -4.92      5.24 o 
   8   9   6        0.10       -2.73      5.69 o 
   9   9   6        0.22       -2.19      6.80 o 
  10   9   6        1.61       -0.73      6.38 o 
   0  10   6        3.06       10.17      8.44 o 
   1  10   6       25.33       32.16      8.85 o 
   2  10   6       96.86      101.23      9.44 o 
   3  10   6        3.82        4.56      5.25 o 
   4  10   6        7.93        7.41      5.50 o 
   5  10   6        1.21        4.49      5.59 o 
   6  10   6       13.27       11.93      6.35 o 
   7  10   6        0.98       -1.95      5.86 o 
   8  10   6       11.06        9.81      7.30 o 
   9  10   6        3.43        0.27      6.35 o 
   1  11   6        0.00        3.79      6.48 o 
   2  11   6       34.96       41.70     10.41 o 
   3  11   6        4.72        3.05      8.22 o 
   4  11   6       36.57       40.73     13.44 o 
   5  11   6        2.59        4.31      6.62 o 
   6  11   6        0.17       -5.80      5.80 o 
   7  11   6        0.05       -5.88      5.88 o 
   0  12   6       61.52       93.78     16.37 o 
   1  12   6       44.90       52.60     14.39 o 
   2  12   6        9.96       20.59     12.40 o 
   3  12   6       20.21       13.89     13.15 o 
   1   1   7      135.89      123.82      4.05 o 
   2   1   7     1519.55     1606.41     17.47 o 
   3   1   7     2774.97     2734.74     29.58 o 
   4   1   7      476.94      481.96      7.30 o 
   5   1   7     1935.44     1960.11     24.05 o 
   6   1   7        6.46        9.49      2.81 o 
   7   1   7      172.69      193.89     10.49 o 
   8   1   7      267.05      264.52     13.12 o 
   9   1   7       13.56        5.33      4.52 o 
  10   1   7      107.44      101.48      7.63 o 
  11   1   7       11.11        9.18      5.13 o 
  12   1   7        4.20        3.40      5.35 o 
  13   1   7       24.09       31.66      7.53 o 
  14   1   7        9.10       11.02      6.62 o 
  15   1   7        1.33       -3.01      6.70 o 
   0   2   7        6.81        6.27      2.74 o 
   1   2   7        0.00       -1.66      1.85 o 
   2   2   7       60.70       48.42      3.60 o 
   3   2   7       37.04       33.37      3.69 o 
   4   2   7      457.29      497.70     11.56 o 
   5   2   7       52.32       48.33      3.27 o 
   6   2   7      419.44      408.99      8.61 o 
   7   2   7       35.24       47.50      5.84 o 
   8   2   7       67.05       63.87      6.01 o 
   9   2   7        2.79       -2.87      4.31 o 
  10   2   7        0.22       -4.20      4.72 o 
  11   2   7        2.08       -0.06      5.80 o 
  12   2   7       67.06       74.11      9.67 o 
  13   2   7        2.42       -0.52      5.25 o 
  14   2   7        0.04       -9.53      9.53 o 
  15   2   7        1.35       -6.74      6.74 o 
   1   3   7      633.37      655.40     12.00 o 
   2   3   7      101.37      111.51      4.77 o 
   3   3   7       46.20       42.81      3.47 o 
   4   3   7      199.06      225.95     13.41 o 
   5   3   7      317.01      326.03     11.92 o 
   6   3   7        4.03        6.81      2.55 o 
   7   3   7       15.80       13.76      2.55 o 
   8   3   7       95.87       92.10      4.44 o 
   9   3   7       45.84       51.82      4.16 o 
  10   3   7       16.89       11.20      3.59 o 
  11   3   7        2.68       -2.34      4.46 o 
  12   3   7        6.38       -4.68      4.68 o 
  13   3   7       21.02       16.58      8.79 o 
  14   3   7        8.00       -4.85      8.26 o 
   0   4   7      447.32      495.38     22.15 o 
   1   4   7        5.05        4.45      2.00 o 
   2   4   7      204.98      196.89      6.18 o 
   3   4   7      149.63      152.66      5.53 o 
   4   4   7      736.11      714.74     20.84 o 
   5   4   7      532.46      526.84     15.40 o 
   6   4   7      130.69      124.20      6.12 o 
   7   4   7        0.00        0.32      2.72 o 
   8   4   7      578.35      599.11     11.15 o 
   9   4   7       38.01       42.43      3.77 o 
  10   4   7        1.81        1.61      4.83 o 
  11   4   7       28.27       42.38      6.52 o 
  12   4   7       65.91       60.69     10.14 o 
  13   4   7        5.60       -7.61      7.61 o 
  14   4   7        4.52       14.23      8.91 o 
   1   5   7      213.09      205.98      5.51 o 
   2   5   7       10.95       10.79      2.18 o 
   3   5   7       88.64       81.22      6.93 o 
   4   5   7        5.23       -3.59      5.82 o 
   5   5   7       94.00       85.51      8.27 o 
   6   5   7     2571.83     2555.37     31.14 o 
   7   5   7       52.31       56.37      5.45 o 
   8   5   7       29.02       27.19      5.03 o 
   9   5   7       47.60       49.53      4.77 o 
  10   5   7        0.50       -6.23      6.23 o 
  11   5   7       30.15       22.56     10.06 o 
  12   5   7       13.30        6.47      7.93 o 
  13   5   7        1.52        1.40      8.07 o 
   0   6   7      256.82      248.97      9.06 o 
   1   6   7       75.08       81.84      3.94 o 
   2   6   7        2.47        5.86      3.62 o 
   3   6   7        9.98       10.71      4.06 o 
   4   6   7      114.25       82.26      8.04 o 
   5   6   7       17.44       10.25      5.12 o 
   6   6   7       52.42       45.43      6.55 o 
   7   6   7       29.74        8.35      3.87 o 
   8   6   7      362.33      349.25     15.33 o 
   9   6   7        0.57        0.59      6.49 o 
  10   6   7        5.80        8.61      7.25 o 
  11   6   7        0.08        1.15      7.40 o 
  12   6   7        2.70        1.54      8.14 o 
  13   6   7        0.16       -0.64      8.30 o 
   1   7   7       88.56       93.10      6.99 o 
   2   7   7      371.64      366.94     13.53 o 
   3   7   7        6.53        6.53      5.54 o 
   4   7   7      314.59      282.10     17.61 o 
   5   7   7       49.29       53.92      6.57 o 
   6   7   7       12.61       12.34      5.36 o 
   7   7   7       58.32       65.18      7.39 o 
   8   7   7        8.01       10.55      5.90 o 
   9   7   7        3.21        1.89      5.64 o 
  10   7   7        1.36        6.21      6.11 o 
  11   7   7        5.25        2.48      6.24 o 
  12   7   7        0.90        4.86      7.34 o 
   0   8   7       32.35       36.27      8.86 o 
   1   8   7      213.45      204.75     16.94 o 
   2   8   7      166.53      158.72     12.44 o 
   3   8   7      135.40      130.50     12.79 o 
   4   8   7        2.80        4.86      4.80 o 
   5   8   7      124.29      114.36     17.51 o 
   6   8   7      111.74      117.42      9.17 o 
   7   8   7        1.91       11.34      5.81 o 
   8   8   7       13.25        4.78      5.86 o 
   9   8   7       58.09       44.97      8.43 o 
  10   8   7        1.41        1.73      6.66 o 
  11   8   7        1.00        4.82      6.60 o 
   1   9   7       16.07        7.93      5.34 o 
   2   9   7        0.57        2.55      4.58 o 
   3   9   7       12.82       11.39      5.22 o 
   4   9   7        6.82        0.73      5.13 o 
   5   9   7       13.34       11.00      5.66 o 
   6   9   7       22.97       23.14      8.33 o 
   7   9   7        1.50        4.86      5.78 o 
   8   9   7       19.94       17.10      6.70 o 
   9   9   7        2.91       -1.88      6.23 o 
  10   9   7       11.31        4.92      6.72 o 
   1  10   7       60.16       53.32     20.10 o 
   2  10   7        9.40       12.97      6.39 o 
   3  10   7       11.33       13.89      5.52 o 
   4  10   7       14.66        5.75      5.58 o 
   5  10   7        1.04       -3.00      5.69 o 
   6  10   7        2.91       -4.25      5.60 o 
   7  10   7       35.08       46.56      9.24 o 
   8  10   7        7.97        3.85      6.37 o 
   1  11   7        0.21        7.41      8.06 o 
   2  11   7        2.18       -7.27      7.27 o 
   3  11   7        4.23        2.15      8.33 o 
   4  11   7        8.55        1.21      6.97 o 
   5  11   7        1.49        1.54      6.71 o 
   6  11   7        9.78        6.25      6.42 o 
   0  12   7       11.61       19.35     11.41 o 
   1  12   7        4.67       15.20      8.31 o 
   2  12   7       32.46       36.72     14.14 o 
   0   0   8      237.22      259.01     13.15 o 
   1   0   8      120.91      131.19     12.03 o 
   2   0   8     2033.54     1983.46     19.49 o 
   3   0   8      231.72      280.09     11.91 o 
   4   0   8     1272.62     1424.28     31.26 o 
   5   0   8       10.65        7.19      4.96 o 
   6   0   8      734.49      775.34     15.99 o 
   7   0   8      109.64      118.07      5.63 o 
   8   0   8        7.25        3.89      5.87 o 
   9   0   8        2.55        6.16      6.47 o 
  10   0   8      172.97      159.35     12.76 o 
  11   0   8        1.27        2.27      7.02 o 
  12   0   8        9.42        2.33      7.57 o 
  13   0   8        0.19       12.54     10.05 o 
  14   0   8        2.38       -8.47      8.47 o 
  15   0   8        7.31        7.40     17.37 o 
   1   1   8      309.11      296.39      6.00 o 
   2   1   8     1420.06     1507.72     14.66 o 
   3   1   8       71.62       92.70      7.33 o 
   4   1   8      173.61      194.29      7.23 o 
   5   1   8      623.34      623.47      9.00 o 
   6   1   8      130.08      119.48      4.78 o 
   7   1   8       46.51       48.38      8.24 o 
   8   1   8      200.82      181.62      6.88 o 
   9   1   8       10.48       11.97      4.56 o 
  10   1   8        0.08       -4.29      4.29 o 
  11   1   8       18.56       12.77      7.41 o 
  12   1   8        9.09        7.79      5.61 o 
  13   1   8        3.03       -0.34      5.62 o 
  14   1   8        2.11        7.16      6.38 o 
  15   1   8        0.03        1.34      7.96 o 
   0   2   8       29.41       36.31     12.65 o 
   1   2   8       56.24       58.41      3.88 o 
   2   2   8       19.97       15.88      3.52 o 
   3   2   8       29.61       17.81      6.25 o 
   4   2   8       24.15       36.73      6.55 o 
   5   2   8       24.42       25.56      4.74 o 
   6   2   8       23.64       24.86      2.65 o 
   7   2   8      482.56      461.04      9.91 o 
   8   2   8       61.32       69.74      6.38 o 
   9   2   8        1.40       -1.87      5.34 o 
  10   2   8      268.93      259.20     11.37 o 
  11   2   8        4.05        9.53      7.02 o 
  12   2   8       45.22       44.63      7.34 o 
  13   2   8        1.66       -6.60      6.60 o 
  14   2   8        0.47       -3.61      8.14 o 
   1   3   8        0.11       -1.63      2.46 o 
   2   3   8       32.88       59.83      6.01 o 
   3   3   8      272.29      247.55      9.37 o 
   4   3   8        2.31        6.99      6.46 o 
   5   3   8      215.93      213.54     15.60 o 
   6   3   8        1.70        3.07      3.32 o 
   7   3   8       30.03       22.06      3.19 o 
   8   3   8      739.29      773.51     12.62 o 
   9   3   8       75.34       77.81      7.26 o 
  10   3   8       12.63        9.32      4.25 o 
  11   3   8       57.72       62.24     11.06 o 
  12   3   8        1.76        2.30      7.37 o 
  13   3   8       17.36       13.42      8.22 o 
  14   3   8        6.61       -4.58      8.14 o 
   0   4   8       55.67       77.69      7.93 o 
   1   4   8        1.14        0.42      1.98 o 
   2   4   8      132.40      124.29      4.51 o 
   3   4   8       63.26       65.41      5.94 o 
   4   4   8      647.08      605.91     12.50 o 
   5   4   8       72.56       81.34     13.44 o 
   6   4   8      196.38      200.00      8.23 o 
   7   4   8        2.15        3.15      4.26 o 
   8   4   8        3.01       -0.91      2.97 o 
   9   4   8      175.91      180.56     10.41 o 
  10   4   8       44.77       40.90      8.57 o 
  11   4   8       14.43       16.10      7.63 o 
  12   4   8        0.17        8.37      8.11 o 
  13   4   8        0.92       -7.03      9.20 o 
  14   4   8        4.64       10.44      8.73 o 
   1   5   8        5.49        0.15      2.23 o 
   2   5   8       18.71       20.55      2.32 o 
   3   5   8       30.51       31.12      4.34 o 
   4   5   8      346.95      346.28     13.51 o 
   5   5   8      551.36      531.81     21.02 o 
   6   5   8     1046.94     1057.87     23.50 o 
   7   5   8       85.40       74.32      8.81 o 
   8   5   8        7.03       16.87      6.92 o 
   9   5   8       27.22       11.15      9.42 o 
  10   5   8       51.07       35.37      8.51 o 
  11   5   8        2.20        8.54      7.41 o 
  12   5   8        5.23        8.13      9.08 o 
  13   5   8        7.40        8.83      8.86 o 
   0   6   8      189.19      169.94     18.65 o 
   1   6   8       33.68       37.44      3.27 o 
   2   6   8       75.81       71.38      5.16 o 
   3   6   8       87.18       89.01      5.96 o 
   4   6   8      532.60      508.68     16.01 o 
   5   6   8        0.20        3.20      5.19 o 
   6   6   8       76.47       66.00      8.17 o 
   7   6   8       86.24       99.53      8.52 o 
   8   6   8      103.33      114.77     11.13 o 
   9   6   8        0.11       -0.44      6.37 o 
  10   6   8       27.19       29.18      8.36 o 
  11   6   8        8.96        6.20      7.76 o 
  12   6   8       23.52       35.49      9.69 o 
  13   6   8        2.49        9.00      8.52 o 
   1   7   8       64.39       64.28      5.71 o 
   2   7   8      239.75      226.08     11.61 o 
   3   7   8        2.94       -2.26      5.32 o 
   4   7   8       12.14       17.45      5.34 o 
   5   7   8        2.24        2.55      4.95 o 
   6   7   8      257.63      261.85     12.27 o 
   7   7   8       54.94       53.09      7.20 o 
   8   7   8        5.99       -3.68      5.21 o 
   9   7   8        8.01        6.19      5.87 o 
  10   7   8       18.34       11.03      6.47 o 
  11   7   8        1.19       12.91      6.85 o 
  12   7   8        1.79       -4.49      6.60 o 
   0   8   8      634.31      626.61     27.12 o 
   1   8   8       98.25      112.73      7.96 o 
   2   8   8        9.76        9.47      5.57 o 
   3   8   8       36.07       30.98      6.83 o 
   4   8   8       18.21       23.69      5.84 o 
   5   8   8        2.83        1.00      5.08 o 
   6   8   8        5.97       11.36      5.83 o 
   7   8   8       31.02       28.04      6.73 o 
   8   8   8        5.79       -3.48      5.64 o 
   9   8   8        1.06       -2.46      5.90 o 
  10   8   8        0.52        0.34      6.66 o 
  11   8   8       11.22       10.76      7.69 o 
   1   9   8       59.25       61.83      7.63 o 
   2   9   8       13.20       10.83      5.82 o 
   3   9   8       35.70       31.06      5.91 o 
   4   9   8      135.86      136.74      9.45 o 
   5   9   8        3.76        4.61      5.44 o 
   6   9   8      114.61      125.04      9.84 o 
   7   9   8        4.71       15.14      6.37 o 
   8   9   8       13.07       14.57      6.75 o 
   9   9   8       21.56       21.12      7.84 o 
   1  10   8       93.11      103.45     21.34 o 
   2  10   8       21.10       11.71      6.83 o 
   3  10   8       32.77       30.56      7.41 o 
   4  10   8       13.86        6.68      8.49 o 
   5  10   8        3.92        0.68      5.64 o 
   6  10   8        0.00        1.24      5.96 o 
   7  10   8       13.74       16.16      6.84 o 
   8  10   8        0.77       -7.45      7.45 o 
   1  11   8        0.35        2.73      9.68 o 
   2  11   8       13.05       19.17      9.35 o 
   3  11   8       16.27       12.54      8.69 o 
   4  11   8        1.39        3.16      6.93 o 
   5  11   8        0.68        4.80      7.26 o 
   1   1   9       15.92       17.48      2.54 o 
   2   1   9      212.31      223.91      5.35 o 
   3   1   9        0.74        3.81      4.47 o 
   4   1   9        0.55        5.05      5.71 o 
   5   1   9      755.35      747.31     12.04 o 
   6   1   9      164.05      168.17      5.40 o 
   7   1   9       18.34       15.77      2.96 o 
   8   1   9       10.27       10.08      4.94 o 
   9   1   9       87.69       62.81      8.49 o 
  10   1   9       40.16       33.72      5.85 o 
  11   1   9       12.71       16.63      7.59 o 
  12   1   9        1.31       -2.47      5.16 o 
  13   1   9        0.44        0.13      5.78 o 
  14   1   9        2.94       -3.12      5.96 o 
   0   2   9      795.06      759.61     20.34 o 
   1   2   9      485.30      483.85      8.73 o 
   2   2   9     1401.04     1353.25     20.25 o 
   3   2   9       92.57       95.02     13.64 o 
   4   2   9        0.21       -5.01      5.78 o 
   5   2   9       31.11       34.59      6.05 o 
   6   2   9       95.69      100.46      7.58 o 
   7   2   9       69.25       71.49      3.88 o 
   8   2   9      125.70      134.23      8.03 o 
   9   2   9       50.13       51.80      6.44 o 
  10   2   9       62.79       45.23     10.12 o 
  11   2   9       11.15       10.01      5.55 o 
  12   2   9        0.24       -5.30      5.30 o 
  13   2   9        7.93        0.52      8.07 o 
  14   2   9        4.59       -7.95      7.95 o 
   1   3   9      100.21       99.92      5.93 o 
   2   3   9       79.86       89.06      5.66 o 
   3   3   9       44.12       39.19      4.30 o 
   4   3   9      354.40      358.49     16.56 o 
   5   3   9      297.34      312.69     17.17 o 
   6   3   9      346.27      306.54     10.65 o 
   7   3   9       16.17       10.25      4.15 o 
   8   3   9      427.10      402.60      8.53 o 
   9   3   9        0.01        7.03      4.00 o 
  10   3   9        8.90       -3.98      6.12 o 
  11   3   9       48.34       62.69      9.84 o 
  12   3   9        3.29       -2.70      7.22 o 
  13   3   9        0.37       -2.66      7.92 o 
  14   3   9       10.01       21.85      9.40 o 
   0   4   9       18.55       10.11      5.66 o 
   1   4   9       49.67       54.87      4.10 o 
   2   4   9       38.76       44.01      3.19 o 
   3   4   9      128.33      147.42      9.35 o 
   4   4   9       15.21       14.54      4.10 o 
   5   4   9       55.66       59.28      5.83 o 
   6   4   9       60.97       59.93      5.01 o 
   7   4   9      397.75      417.30     10.68 o 
   8   4   9       41.95       44.21      5.19 o 
   9   4   9        9.83        6.73      6.61 o 
  10   4   9        1.35       -5.99      5.99 o 
  11   4   9        1.23        5.36      7.16 o 
  12   4   9        0.22        7.51      7.66 o 
  13   4   9        2.03        4.12     11.73 o 
   1   5   9       62.69       74.51      4.92 o 
   2   5   9       83.73       86.40      4.78 o 
   3   5   9        0.89       -2.34      2.48 o 
   4   5   9      321.82      291.94     12.70 o 
   5   5   9      315.77      298.25     27.04 o 
   6   5   9        5.86        4.01      6.14 o 
   7   5   9      261.73      266.47     14.49 o 
   8   5   9        0.86       -4.68      6.30 o 
   9   5   9      124.91       82.48     10.09 o 
  10   5   9        1.25        4.34      7.04 o 
  11   5   9        0.00        4.70      7.11 o 
  12   5   9        0.75       -7.01      7.18 o 
  13   5   9       11.78        9.04      9.67 o 
   0   6   9       18.12       -1.43      6.25 o 
   1   6   9       60.84       62.27      4.63 o 
   2   6   9       24.25       29.06      3.17 o 
   3   6   9        6.97        4.70      5.41 o 
   4   6   9      282.96      262.80     12.66 o 
   5   6   9      420.15      426.21     13.49 o 
   6   6   9       59.95       57.34      7.07 o 
   7   6   9       37.41       45.50      7.13 o 
   8   6   9       18.22       14.48      9.45 o 
   9   6   9        7.14       -5.67      6.59 o 
  10   6   9       11.71       12.90      7.85 o 
  11   6   9        0.61        6.28      8.29 o 
  12   6   9       21.05       23.57     13.51 o 
   1   7   9       11.19        8.08      4.28 o 
   2   7   9       26.83       28.37      8.03 o 
   3   7   9        0.29       -4.90      4.90 o 
   4   7   9      175.99      196.79     14.90 o 
   5   7   9       11.23       13.70      5.54 o 
   6   7   9      253.42      208.01     17.80 o 
   7   7   9      186.89      168.18     10.63 o 
   8   7   9       18.24       14.68      6.31 o 
   9   7   9       18.85       19.31      6.65 o 
  10   7   9        1.95       -3.32      6.01 o 
  11   7   9        2.28       -5.19      6.26 o 
   0   8   9       54.93       59.55     10.92 o 
   1   8   9       98.25       91.11      7.57 o 
   2   8   9       28.70       27.55      9.07 o 
   3   8   9       44.73       66.66      8.33 o 
   4   8   9       10.03        6.80      5.23 o 
   5   8   9      103.62      114.44      8.95 o 
   6   8   9        1.10        2.57      5.46 o 
   7   8   9       31.06       29.87      6.89 o 
   8   8   9        1.96       10.61      7.34 o 
   9   8   9        9.64       22.71      7.16 o 
  10   8   9        1.95       -5.68      5.98 o 
   1   9   9        0.69       -0.45      7.62 o 
   2   9   9        9.21        2.65      5.67 o 
   3   9   9       37.44       46.05      6.74 o 
   4   9   9       30.75       21.59      6.01 o 
   5   9   9        2.57        2.03      5.55 o 
   6   9   9        2.69       -0.27      5.52 o 
   7   9   9       26.99       20.25      7.16 o 
   8   9   9        0.70        3.01      6.23 o 
   9   9   9        0.53        5.92      8.40 o 
   1  10   9       35.63       31.51     16.37 o 
   2  10   9        0.01       -0.88      6.81 o 
   3  10   9        5.93        7.45      6.51 o 
   4  10   9       45.58       51.42      8.42 o 
   5  10   9        0.08       -5.30      5.30 o 
   6  10   9       12.70        4.64      6.38 o 
   7  10   9       26.09       19.21      8.84 o 
   1  11   9        7.34        9.43     10.42 o 
   2  11   9       12.01        7.17      8.26 o 
   3  11   9        0.28       -6.28      6.28 o 
   4  11   9        4.41        3.21      7.05 o 
   0   0  10     3912.17     4045.60     77.40 o 
   1   0  10       94.85      102.14      7.38 o 
   2   0  10      409.98      358.71      7.31 o 
   3   0  10      153.20      171.29      6.63 o 
   4   0  10      356.83      335.33     11.94 o 
   5   0  10        9.11       16.13      5.46 o 
   6   0  10      643.38      666.12     21.58 o 
   7   0  10      466.93      455.87     14.52 o 
   8   0  10        0.60       12.90      7.94 o 
   9   0  10       51.40       61.11      9.29 o 
  10   0  10      197.89      206.83     14.72 o 
  11   0  10       10.65       13.30      7.53 o 
  12   0  10        0.00       -6.83      9.18 o 
  13   0  10        0.84       -3.62      7.87 o 
  14   0  10        0.27       -7.98     11.16 o 
   1   1  10      141.39      154.11      4.93 o 
   2   1  10       70.86       83.01      3.73 o 
   3   1  10      105.67      103.50      6.54 o 
   4   1  10       28.67       28.49      6.16 o 
   5   1  10       12.56       11.86      4.37 o 
   6   1  10      398.27      390.75     12.34 o 
   7   1  10       10.35       10.51      3.47 o 
   8   1  10        7.92        5.54      4.42 o 
   9   1  10      239.76      200.42     10.98 o 
  10   1  10        3.50       -0.52      5.07 o 
  11   1  10       48.30       47.95      7.63 o 
  12   1  10        9.09       13.69      6.51 o 
  13   1  10        9.35        4.65      6.97 o 
  14   1  10       13.55        3.98     10.12 o 
   0   2  10        1.95        4.57      4.18 o 
   1   2  10      141.45      144.66      5.79 o 
   2   2  10      523.33      567.19     12.79 o 
   3   2  10      451.50      462.31     14.01 o 
   4   2  10       29.66       30.27     12.65 o 
   5   2  10      174.45      177.56     13.70 o 
   6   2  10       54.14       66.14     10.56 o 
   7   2  10        0.19        1.44      3.25 o 
   8   2  10       22.34       18.57      5.13 o 
   9   2  10      195.75      195.45     11.92 o 
  10   2  10       13.78       13.50      5.48 o 
  11   2  10       10.08       14.37      5.82 o 
  12   2  10       29.10       25.13      6.80 o 
  13   2  10       16.71        2.65      8.37 o 
  14   2  10        1.09        6.59      8.71 o 
   1   3  10      328.18      313.65      9.98 o 
   2   3  10      256.88      251.28     14.44 o 
   3   3  10       42.61       47.78      7.32 o 
   4   3  10       90.40       78.13     18.85 o 
   5   3  10      627.88      662.91     22.88 o 
   6   3  10       11.31       14.40      4.86 o 
   7   3  10      123.38       94.86      6.84 o 
   8   3  10       36.06       33.21      5.38 o 
   9   3  10        2.53       -5.08      5.08 o 
  10   3  10       52.91       46.73      6.49 o 
  11   3  10       58.70       35.50      8.86 o 
  12   3  10       14.35       13.03      8.57 o 
  13   3  10        5.63        5.47      8.07 o 
   0   4  10      179.53      201.18     12.61 o 
   1   4  10       40.68       42.03      3.64 o 
   2   4  10      470.76      481.88     12.09 o 
   3   4  10      261.91      272.75      7.77 o 
   4   4  10      173.44      169.46      8.46 o 
   5   4  10      180.44      184.90     24.17 o 
   6   4  10        1.36        6.09      4.18 o 
   7   4  10        1.98       -3.18      4.52 o 
   8   4  10        8.36       13.38      6.72 o 
   9   4  10       56.09       61.88      9.21 o 
  10   4  10        6.94       -4.57      6.44 o 
  11   4  10        0.89       -3.00      6.92 o 
  12   4  10        6.12        7.66      7.65 o 
  13   4  10        1.54        1.41      8.29 o 
   1   5  10      155.30      139.52      6.18 o 
   2   5  10       20.92       20.47      3.13 o 
   3   5  10      207.11      194.38      6.70 o 
   4   5  10       14.81       14.37      5.94 o 
   5   5  10        0.00      -10.62     13.15 o 
   6   5  10       22.99       11.17      6.61 o 
   7   5  10        0.01       -0.32      6.00 o 
   8   5  10       17.00       20.02      8.26 o 
   9   5  10       50.78       48.18      8.75 o 
  10   5  10       33.16       41.67     10.35 o 
  11   5  10        8.47        7.76      7.76 o 
  12   5  10        2.96       -3.88      7.64 o 
   0   6  10       57.20       60.38      9.06 o 
   1   6  10       17.55        7.85      4.74 o 
   2   6  10      223.35      194.71      9.65 o 
   3   6  10      254.25      251.17     12.72 o 
   4   6  10      113.57      110.95     12.97 o 
   5   6  10      177.01      162.95     11.30 o 
   6   6  10        5.43        4.93      5.29 o 
   7   6  10        2.66       -0.32      5.32 o 
   8   6  10      162.22      166.11     18.50 o 
   9   6  10       27.15       26.21      8.09 o 
  10   6  10       14.43       10.47      7.77 o 
  11   6  10        3.99       16.09      8.39 o 
  12   6  10       15.68       18.26      9.08 o 
   1   7  10      259.75      223.57     11.22 o 
   2   7  10       12.44        6.66      5.49 o 
   3   7  10       21.88       21.72      6.62 o 
   4   7  10        0.00       -1.01      5.70 o 
   5   7  10       20.57       14.57      5.43 o 
   6   7  10      122.06       92.68      8.92 o 
   7   7  10        8.39       10.75      6.13 o 
   8   7  10        9.59       12.37      6.36 o 
   9   7  10        4.41       11.53      6.50 o 
  10   7  10        1.43        6.36      6.59 o 
  11   7  10       63.20       63.26     11.49 o 
   0   8  10       27.39       32.17      9.18 o 
   1   8  10       34.10       19.72      7.04 o 
   2   8  10        0.28       -2.66      6.59 o 
   3   8  10       15.83       15.84      7.61 o 
   4   8  10        0.98        5.11      6.27 o 
   5   8  10        0.64        2.30      5.34 o 
   6   8  10       12.73       10.16      5.82 o 
   7   8  10       17.84       12.91      6.24 o 
   8   8  10        0.35       -1.83      6.02 o 
   9   8  10       24.57       25.02      7.34 o 
  10   8  10        0.25       -2.32      7.16 o 
   1   9  10        2.21        3.91      7.97 o 
   2   9  10       37.58       33.94      9.68 o 
   3   9  10        0.09        4.11      9.61 o 
   4   9  10       56.72       37.07      6.69 o 
   5   9  10        8.48        0.21      5.53 o 
   6   9  10        9.45        0.53      5.91 o 
   7   9  10       17.03        9.20      6.61 o 
   8   9  10        0.23        6.05      6.61 o 
   1  10  10       68.32       73.68     20.10 o 
   2  10  10        5.75       -3.43      8.05 o 
   3  10  10        0.43        5.62     10.31 o 
   4  10  10        0.20        5.47      6.67 o 
   5  10  10       14.61       11.23      6.10 o 
   6  10  10        1.20        1.90      6.25 o 
   1  11  10        0.40        7.19     10.42 o 
   2  11  10        6.48       13.48      8.94 o 
   3  11  10        2.68        3.02      6.73 o 
   1   1  11        8.13        8.33      2.97 o 
   2   1  11      191.96      181.87      5.63 o 
   3   1  11       22.81       28.99      4.17 o 
   4   1  11        0.03       10.77      6.82 o 
   5   1  11       19.06       29.77     13.89 o 
   6   1  11       18.19       13.15     13.89 o 
   7   1  11        0.39        0.28      4.44 o 
   8   1  11      144.52      145.18      9.02 o 
   9   1  11       22.83       14.74      5.33 o 
  10   1  11        3.34       -0.48      5.12 o 
  11   1  11       19.39        5.85      5.72 o 
  12   1  11        0.15       -4.41      9.38 o 
  13   1  11        0.36        6.22      8.06 o 
   0   2  11        0.00        1.67      3.74 o 
   1   2  11       51.51       46.84      3.79 o 
   2   2  11      220.67      209.85      8.91 o 
   3   2  11        0.12       -2.57      4.19 o 
   4   2  11       20.32        9.92     11.16 o 
   5   2  11       20.97       22.33     12.90 o 
   6   2  11      131.36      123.34     16.87 o 
   7   2  11       19.96       19.84      5.02 o 
   8   2  11       10.95       17.25      4.92 o 
   9   2  11        6.69        3.97      5.00 o 
  10   2  11       34.06       30.29      6.09 o 
  11   2  11       16.81       16.84      5.94 o 
  12   2  11        1.97       -1.16      7.29 o 
  13   2  11        0.59        1.27      8.53 o 
   1   3  11       63.31       71.23      4.25 o 
   2   3  11        5.26        6.56      4.35 o 
   3   3  11       22.37       15.95      6.01 o 
   4   3  11       27.69       30.76     13.15 o 
   5   3  11      255.18      244.29     30.14 o 
   6   3  11       87.86       88.15      8.85 o 
   7   3  11      195.73      191.79      9.11 o 
   8   3  11       18.91       14.54      4.70 o 
   9   3  11       10.33       13.24      5.10 o 
  10   3  11       29.14       40.76      8.48 o 
  11   3  11        1.66       13.67      7.49 o 
  12   3  11        5.97       -1.79      7.46 o 
  13   3  11        5.98        9.41      8.57 o 
   0   4  11      396.17      372.87     15.29 o 
   1   4  11      138.37      125.44      4.75 o 
   2   4  11      109.09      105.04      7.08 o 
   3   4  11       14.77       21.39      4.59 o 
   4   4  11      557.17      530.80     20.68 o 
   5   4  11      307.61      281.95     17.68 o 
   6   4  11      129.15      136.92      8.43 o 
   7   4  11        3.93       -0.31      3.74 o 
   8   4  11       26.59       27.25      7.44 o 
   9   4  11        9.46       11.76     12.96 o 
  10   4  11        3.99        3.30      7.25 o 
  11   4  11        0.26       -1.03      7.19 o 
  12   4  11       27.80       33.78      9.44 o 
  13   4  11        3.80       -0.82      8.17 o 
   1   5  11       15.06       15.29      3.59 o 
   2   5  11       38.62       37.06      4.56 o 
   3   5  11      479.81      444.43     16.34 o 
   4   5  11      229.02      206.24     21.68 o 
   5   5  11       12.53       14.70      3.56 o 
   6   5  11      106.61      112.39     12.96 o 
   7   5  11        8.83       14.44      6.91 o 
   8   5  11        0.48        6.55      6.83 o 
   9   5  11        1.54        6.59      7.10 o 
  10   5  11       19.60       21.19      8.21 o 
  11   5  11        9.26       11.38      7.89 o 
  12   5  11        5.00       -1.55      7.88 o 
   0   6  11      164.91      151.61     14.51 o 
   1   6  11       27.45       26.13      5.82 o 
   2   6  11       23.60       20.86      5.59 o 
   3   6  11        0.19       -0.71      5.49 o 
   4   6  11       62.31       56.99      8.05 o 
   5   6  11       78.92       57.60      8.39 o 
   6   6  11       32.41       39.29      6.82 o 
   7   6  11       18.62       13.60      5.76 o 
   8   6  11       66.58       56.46      9.08 o 
   9   6  11       23.76       17.00      8.06 o 
  10   6  11        5.75        3.39      7.36 o 
  11   6  11        5.05       -3.47      9.47 o 
   1   7  11        0.42       -0.93      4.74 o 
   2   7  11        8.22       15.73      8.11 o 
   3   7  11        3.49        4.47      5.87 o 
   4   7  11       29.32       33.30      7.58 o 
   5   7  11       24.94       16.65      6.77 o 
   6   7  11      245.80      233.35     12.24 o 
   7   7  11       70.97       65.39      8.17 o 
   8   7  11      108.68      130.80     10.49 o 
   9   7  11        5.76        2.31      6.17 o 
  10   7  11       18.73       23.54      7.51 o 
   0   8  11       57.40       62.68     10.74 o 
   1   8  11       14.33        8.46      6.53 o 
   2   8  11       35.71       34.00      9.66 o 
   3   8  11       59.48       69.50     10.05 o 
   4   8  11        0.17        6.86      6.34 o 
   5   8  11        2.42        2.50      6.05 o 
   6   8  11       10.04       12.82      6.21 o 
   7   8  11       27.22       21.44      6.80 o 
   8   8  11       35.98       30.78      7.36 o 
   9   8  11       67.29       69.45      9.07 o 
   1   9  11       35.04       38.16     13.77 o 
   2   9  11       73.95       60.38     11.79 o 
   3   9  11       55.86       61.36      8.53 o 
   4   9  11       10.04       15.32      6.07 o 
   5   9  11        1.67        2.33      5.65 o 
   6   9  11        1.42        2.92      6.62 o 
   7   9  11        2.03       -2.01      6.22 o 
   8   9  11       14.57       15.78      7.33 o 
   0  10  11       96.17      107.17     22.08 o 
   1  10  11       13.96       12.91      9.13 o 
   2  10  11        2.65       -2.29      8.33 o 
   3  10  11       14.12       22.52      7.72 o 
   4  10  11       33.88       40.81      8.69 o 
   5  10  11       19.37       16.81      7.71 o 
   1  11  11        0.53      -11.91     13.64 o 
   0   0  12     1165.06     1123.35     32.25 o 
   1   0  12      162.86      165.68      9.85 o 
   2   0  12       23.51       21.86      5.59 o 
   3   0  12       50.51       40.56      4.58 o 
   4   0  12       30.36       23.20      6.57 o 
   5   0  12      137.91      162.40     10.53 o 
   6   0  12       24.25        6.45     12.90 o 
   7   0  12      217.23      201.70     24.31 o 
   8   0  12      213.21      202.94     18.36 o 
   9   0  12        3.97        1.74      8.44 o 
  10   0  12        8.61       -5.71      8.19 o 
  11   0  12       30.62       31.76     11.91 o 
  12   0  12       21.98       19.10     11.16 o 
  13   0  12       64.81       95.51     17.86 o 
   1   1  12       79.54       79.01      5.07 o 
   2   1  12       11.33        8.99      3.00 o 
   3   1  12      106.55       97.44      6.54 o 
   4   1  12      148.17      167.96     19.60 o 
   5   1  12      258.32      216.83     22.08 o 
   6   1  12       70.93       98.74     17.86 o 
   7   1  12      181.51      175.74     13.26 o 
   8   1  12       34.41       20.39      5.97 o 
   9   1  12       11.22        3.61      5.24 o 
  10   1  12       42.58       41.69      7.95 o 
  11   1  12        6.62        5.35      5.55 o 
  12   1  12        7.22       -5.88      5.88 o 
  13   1  12       15.82       20.83     14.26 o 
   0   2  12       43.49       53.20      5.59 o 
   1   2  12       59.04       68.31      4.43 o 
   2   2  12        0.85        1.37      3.77 o 
   3   2  12      154.79      139.14      9.43 o 
   4   2  12        3.64       10.42     10.92 o 
   5   2  12      177.59      150.84     19.60 o 
   6   2  12       27.49       31.76     14.64 o 
   7   2  12        2.64        0.23      5.44 o 
   8   2  12        7.62        3.11      4.73 o 
   9   2  12       33.62       36.52      7.03 o 
  10   2  12       23.62       22.45      5.89 o 
  11   2  12       69.15       70.61     10.28 o 
  12   2  12       18.53       14.68      8.60 o 
  13   2  12        0.33        2.79      8.38 o 
   1   3  12      252.77      249.04     11.61 o 
   2   3  12       56.14       60.67      6.57 o 
   3   3  12        0.11        2.57      5.41 o 
   4   3  12        6.14        6.70     11.91 o 
   5   3  12      320.18      333.93     27.79 o 
   6   3  12        1.35        3.55      8.44 o 
   7   3  12       32.34       42.15      5.84 o 
   8   3  12        0.72       -1.75      4.21 o 
   9   3  12       12.15        4.65      4.93 o 
  10   3  12       34.58       44.74      9.02 o 
  11   3  12        0.33       -5.25      9.93 o 
  12   3  12        1.65        7.03      8.20 o 
   0   4  12       25.66       32.32      9.92 o 
   1   4  12       70.66       69.87      4.56 o 
   2   4  12       41.67       29.51      5.15 o 
   3   4  12       40.33       45.59      5.10 o 
   4   4  12       33.75       26.05     13.64 o 
   5   4  12       21.78       25.34      9.08 o 
   6   4  12       10.17        5.16      4.11 o 
   7   4  12       32.87       39.25      8.01 o 
   8   4  12       15.10       23.33      8.89 o 
   9   4  12        2.92        2.48      6.84 o 
  10   4  12        3.90       11.64      7.40 o 
  11   4  12        3.28        5.61      7.93 o 
  12   4  12       16.05       20.26      9.31 o 
   1   5  12       54.07       62.34      6.68 o 
   2   5  12      176.31      169.11      9.38 o 
   3   5  12       14.34       18.23      7.69 o 
   4   5  12      204.46      233.31     19.97 o 
   5   5  12        1.80        1.83      7.56 o 
   6   5  12       27.85       37.25     16.00 o 
   7   5  12       37.50       37.84      8.04 o 
   8   5  12       30.47       19.92      7.70 o 
   9   5  12       14.90       22.03      8.24 o 
  10   5  12        2.24       -1.18      7.09 o 
  11   5  12       18.32       13.30      8.65 o 
   0   6  12        4.27       -6.06      6.06 o 
   1   6  12      100.86       78.29      7.59 o 
   2   6  12       25.50       27.23      5.79 o 
   3   6  12       47.80       45.98      9.64 o 
   4   6  12        0.99       -3.25      5.68 o 
   5   6  12        1.50       -3.86      6.01 o 
   6   6  12        3.25       13.86      5.83 o 
   7   6  12       65.62       75.30      8.49 o 
   8   6  12        2.45        5.49      7.09 o 
   9   6  12        4.03       12.39      7.95 o 
  10   6  12        0.14        4.39      8.08 o 
  11   6  12        5.11        8.72      8.46 o 
   1   7  12       12.84       13.88      5.59 o 
   2   7  12        2.31       10.34      7.75 o 
   3   7  12       11.89       11.53      8.40 o 
   4   7  12       49.06       43.82      8.14 o 
   5   7  12        6.28       12.09      6.77 o 
   6   7  12       11.59       20.44      6.11 o 
   7   7  12        0.20        2.80      5.47 o 
   8   7  12        7.53        8.75      6.18 o 
   9   7  12       40.75       30.33      7.76 o 
  10   7  12        4.17       10.43      7.02 o 
   0   8  12        2.88        1.49     10.79 o 
   1   8  12       68.58       74.55      9.80 o 
   2   8  12       77.72       78.66     12.16 o 
   3   8  12       17.39       15.69      9.04 o 
   4   8  12       24.48       13.47      7.21 o 
   5   8  12       25.68       18.79      6.91 o 
   6   8  12        0.65        3.54      5.89 o 
   7   8  12        1.13       12.54      6.34 o 
   8   8  12       10.00       18.58      6.95 o 
   1   9  12        0.63        4.57      9.30 o 
   2   9  12       58.06       68.03     13.89 o 
   3   9  12        0.72       -7.41      8.34 o 
   4   9  12        0.47        0.66      5.52 o 
   5   9  12        0.73       18.91      6.55 o 
   6   9  12        0.01       12.23      6.42 o 
   7   9  12       14.46       24.56      7.63 o 
   0  10  12       13.78       20.59     15.88 o 
   1  10  12        0.03       -7.14     11.91 o 
   2  10  12        0.01       -8.14      8.14 o 
   3  10  12       10.26        4.59      7.09 o 
   4  10  12        1.38        7.66      7.50 o 
   1   1  13      216.94      213.60      7.44 o 
   2   1  13       35.30       27.21      3.56 o 
   3   1  13      143.50      147.40      7.99 o 
   4   1  13      112.22      109.78     12.19 o 
   5   1  13       45.68       47.79     13.89 o 
   6   1  13       38.99       23.07     14.64 o 
   7   1  13       26.35       30.76     15.63 o 
   8   1  13        7.41       10.13      5.44 o 
   9   1  13        3.02       10.90      8.48 o 
  10   1  13        0.83        0.58      6.16 o 
  11   1  13        3.21       -2.65      7.09 o 
  12   1  13       19.75        7.22      9.76 o 
   0   2  13      248.37      264.83      9.79 o 
   1   2  13      190.27      182.57      6.55 o 
   2   2  13      548.65      528.75     12.02 o 
   3   2  13       98.02       84.53      7.38 o 
   4   2  13       78.21       50.61     13.89 o 
   5   2  13       89.79       90.06     17.37 o 
   6   2  13       59.33       50.36     15.63 o 
   7   2  13       56.97       49.15     18.11 o 
   8   2  13        1.16        5.19      5.00 o 
   9   2  13       16.32       19.98      6.24 o 
  10   2  13       54.05       68.93      8.52 o 
  11   2  13       19.74       24.57      8.69 o 
  12   2  13        0.13        6.52      8.37 o 
   1   3  13        0.59        2.73      2.88 o 
   2   3  13        7.99        7.68      4.91 o 
   3   3  13      522.44      504.84     16.75 o 
   4   3  13       47.52       30.52     13.89 o 
   5   3  13       31.56       28.53     13.15 o 
   6   3  13       49.64       54.83     16.87 o 
   7   3  13        2.46        0.77      5.95 o 
   8   3  13       59.35       54.00      6.55 o 
   9   3  13        7.30       11.99      7.62 o 
  10   3  13       25.18       24.25      8.23 o 
  11   3  13        0.52       -2.41      7.28 o 
  12   3  13        8.48        4.33      8.27 o 
   0   4  13      103.06      106.98      7.75 o 
   1   4  13      144.60      137.76      8.94 o 
   2   4  13       28.68       20.03      5.08 o 
   3   4  13       78.13       80.16     10.68 o 
   4   4  13       33.67       44.16     14.14 o 
   5   4  13       40.52       48.63     15.63 o 
   6   4  13        0.68       -8.93     12.40 o 
   7   4  13        2.75        3.90      6.27 o 
   8   4  13        8.87       10.72      7.30 o 
   9   4  13        0.34       -1.06      8.64 o 
  10   4  13        1.00        4.29      7.14 o 
  11   4  13        6.26        2.36      7.78 o 
   1   5  13      327.08      313.92     11.48 o 
   2   5  13        0.12        0.51      4.86 o 
   3   5  13        0.00        0.62      8.81 o 
   4   5  13       25.59       19.51      8.40 o 
   5   5  13        6.18       10.56      8.06 o 
   6   5  13        7.49       20.84      9.29 o 
   7   5  13        0.14       -2.58      6.30 o 
   8   5  13        1.17       15.22      7.19 o 
   9   5  13       15.81       20.15      8.06 o 
  10   5  13        0.87        2.96      7.77 o 
  11   5  13        0.01        2.74      8.09 o 
   0   6  13       22.86        9.57      7.33 o 
   1   6  13        7.11        2.38      4.93 o 
   2   6  13      109.23      122.41      9.12 o 
   3   6  13        8.11        9.28      8.11 o 
   4   6  13        0.39       -6.80      7.09 o 
   5   6  13        0.66       -6.03      6.12 o 
   6   6  13        6.05        5.31      6.47 o 
   7   6  13        8.11       10.39      6.11 o 
   8   6  13       10.83       12.32     12.36 o 
   9   6  13        2.00       -1.04      8.53 o 
  10   6  13        2.14        7.48      7.85 o 
   1   7  13       15.56       16.23      5.78 o 
   2   7  13       70.63       54.36     10.77 o 
   3   7  13        0.01       -6.03      7.33 o 
   4   7  13       57.44       59.92     12.78 o 
   5   7  13       45.05       35.50      8.15 o 
   6   7  13       12.57        6.67      5.94 o 
   7   7  13        0.77       -2.63      5.72 o 
   8   7  13        2.23       15.63      6.99 o 
   9   7  13        6.91        2.82      6.55 o 
   0   8  13        0.43        1.32      8.31 o 
   1   8  13       14.84       10.49      7.45 o 
   2   8  13        0.02       -0.52      8.17 o 
   3   8  13      101.43      121.99     14.79 o 
   4   8  13       41.87       32.51     11.91 o 
   5   8  13        3.97        7.20      8.89 o 
   6   8  13        2.01        9.05      6.12 o 
   7   8  13       22.09       22.44      7.10 o 
   8   8  13        6.47        8.59      6.81 o 
   1   9  13        4.99       -3.91      7.94 o 
   2   9  13       39.28       56.30     12.09 o 
   3   9  13        0.91       -4.17      8.58 o 
   4   9  13       11.72       -0.18      8.93 o 
   5   9  13       23.78       29.67      8.95 o 
   6   9  13        4.62       19.77      7.04 o 
   0  10  13       32.48       22.08     16.13 o 
   1  10  13        0.42       11.87     10.24 o 
   2  10  13        2.50       14.12      9.83 o 
   0   0  14      145.77      140.67     14.14 o 
   1   0  14      356.07      384.68     30.76 o 
   2   0  14        0.01        0.93      3.77 o 
   3   0  14       52.47       46.24      5.22 o 
   4   0  14       25.79       33.74     13.15 o 
   5   0  14       85.99       91.79     17.61 o 
   6   0  14        5.97       22.08     14.64 o 
   7   0  14       37.50       55.08     17.86 o 
   8   0  14       82.49       82.30     17.86 o 
   9   0  14       11.04       10.87     13.15 o 
  10   0  14       29.63       30.73      9.92 o 
  11   0  14       58.60       44.39     11.71 o 
  12   0  14       49.65       41.96     15.88 o 
   1   1  14        4.03        5.93      3.43 o 
   2   1  14      107.60      105.19      4.53 o 
   3   1  14       30.74       31.48      5.20 o 
   4   1  14       57.72       49.57     10.43 o 
   5   1  14        3.01       -2.11      8.77 o 
   6   1  14        7.59       11.11      9.98 o 
   7   1  14       31.47       38.15     15.51 o 
   8   1  14        0.00        1.91      5.05 o 
   9   1  14       17.88       16.78      6.40 o 
  10   1  14        3.14        6.96     10.05 o 
  11   1  14        4.14        5.35      6.72 o 
  12   1  14       39.49       25.04     11.36 o 
   0   2  14      281.94      247.52      9.83 o 
   1   2  14        6.99       12.01      4.83 o 
   2   2  14       62.08       77.22      6.22 o 
   3   2  14        0.03       -0.10      7.75 o 
   4   2  14       30.51       32.39     17.12 o 
   5   2  14        2.05      -10.92     10.92 o 
   6   2  14        4.47      -11.91     11.91 o 
   7   2  14        2.89        3.23     13.89 o 
   8   2  14       24.88       27.11      8.23 o 
   9   2  14        0.05        4.19      5.81 o 
  10   2  14        0.23        7.42      8.87 o 
  11   2  14        0.38        0.08      9.12 o 
  12   2  14        0.91        6.00      9.99 o 
   1   3  14        6.97        6.01      3.00 o 
   2   3  14      118.73      130.86      7.79 o 
   3   3  14      145.07      116.62     10.01 o 
   4   3  14        0.94        3.23     10.92 o 
   5   3  14       70.38       81.37     18.11 o 
   6   3  14        0.02        9.92     12.40 o 
   7   3  14       25.51       24.46      6.86 o 
   8   3  14       34.87       52.73     18.73 o 
   9   3  14        0.52        9.32      8.82 o 
  10   3  14        0.06        8.81      8.53 o 
  11   3  14        0.74        2.15      9.22 o 
   0   4  14      388.47      400.53     18.62 o 
   1   4  14       41.30       40.63      5.56 o 
   2   4  14       16.72       20.36      5.29 o 
   3   4  14       64.14       57.90     10.24 o 
   4   4  14       80.05       96.01     18.36 o 
   5   4  14        6.16        3.47     11.66 o 
   6   4  14       13.70       30.02     15.63 o 
   7   4  14        0.48        2.98     12.40 o 
   8   4  14        7.72        6.29      8.34 o 
   9   4  14        6.06        2.12      7.12 o 
  10   4  14       11.80       17.08     18.06 o 
  11   4  14        8.61       14.17      8.72 o 
   1   5  14        2.28        1.50      4.77 o 
   2   5  14       39.39       40.28      6.17 o 
   3   5  14        9.06        5.20      7.51 o 
   4   5  14        0.13        2.84     12.53 o 
   5   5  14       25.21       19.02      9.06 o 
   6   5  14        8.44        3.72     11.66 o 
   7   5  14       14.82       10.69      8.75 o 
   8   5  14        9.32        7.87      8.52 o 
   9   5  14        5.93        1.14      9.51 o 
  10   5  14        1.31        6.26      7.96 o 
   0   6  14        7.08       18.30      7.98 o 
   1   6  14      143.29      155.12      9.88 o 
   2   6  14        0.22        2.55      5.17 o 
   3   6  14      117.04      116.34     13.52 o 
   4   6  14       49.65       47.99     10.43 o 
   5   6  14       26.70       34.55     10.30 o 
   6   6  14       31.28       32.17     10.30 o 
   7   6  14       37.67       45.72      7.78 o 
   8   6  14        0.19       -3.21      6.05 o 
   9   6  14       44.66       53.67     10.33 o 
   1   7  14        2.47        2.45      5.45 o 
   2   7  14        6.94       -1.74      7.98 o 
   3   7  14       10.80       22.65      9.46 o 
   4   7  14        7.93        0.70      8.80 o 
   5   7  14        0.07       -6.15      8.14 o 
   6   7  14        0.06        3.20      6.50 o 
   7   7  14        3.95        7.95      6.32 o 
   8   7  14        7.27        2.22      6.48 o 
   0   8  14       47.16       75.00     15.75 o 
   1   8  14        7.90        5.84      7.30 o 
   2   8  14        1.71        6.06      8.75 o 
   3   8  14       15.38        1.95      9.56 o 
   4   8  14        6.40        7.83      9.53 o 
   5   8  14        0.12        1.51     11.41 o 
   6   8  14        1.51        2.77      6.25 o 
   7   8  14        7.58        4.96      6.37 o 
   1   9  14       21.30       30.56     10.97 o 
   2   9  14        7.18        8.61      9.17 o 
   3   9  14        2.15        5.80      9.48 o 
   4   9  14       14.87        8.57     10.07 o 
   1   1  15       20.40       24.68      4.70 o 
   2   1  15        0.64        1.23      2.73 o 
   3   1  15       57.65       66.66      6.80 o 
   4   1  15        1.30       15.72     17.74 o 
   5   1  15       13.36        5.28      9.37 o 
   6   1  15       27.21       40.50     11.48 o 
   7   1  15        0.20      -12.40     12.40 o 
   8   1  15        2.73       -7.58      8.71 o 
   9   1  15        0.36       -8.56      9.45 o 
  10   1  15       17.84       21.07      9.63 o 
  11   1  15       20.55        7.82     20.90 o 
   0   2  15       88.69       85.29     10.66 o 
   1   2  15        9.61       11.34      3.68 o 
   2   2  15        0.04       -0.55      4.19 o 
   3   2  15        2.59        0.21      4.81 o 
   4   2  15       43.39       42.09     10.16 o 
   5   2  15       39.34       38.45     14.89 o 
   6   2  15       14.65       11.16     12.65 o 
   7   2  15      102.96      153.82     23.82 o 
   8   2  15       92.84       72.52     10.19 o 
   9   2  15        1.32        0.95      5.48 o 
  10   2  15        1.14        4.71     18.98 o 
  11   2  15        8.82        9.73      9.61 o 
   1   3  15       44.20       51.10      6.15 o 
   2   3  15       48.95       45.99      5.24 o 
   3   3  15       58.11       64.35      7.42 o 
   4   3  15       73.56       62.77     16.37 o 
   5   3  15       15.74       19.35     12.65 o 
   6   3  15       60.12       32.00     15.63 o 
   7   3  15        1.27        4.22      5.99 o 
   8   3  15        3.19       10.91     15.88 o 
   9   3  15       11.74       16.60      9.63 o 
  10   3  15        0.01       10.03     11.29 o 
  11   3  15        0.00       -1.39      9.65 o 
   0   4  15       25.19       17.52      7.59 o 
   1   4  15       49.03       54.80      5.59 o 
   2   4  15      121.63      118.70     10.71 o 
   3   4  15        2.03        3.31      7.19 o 
   4   4  15       26.21       35.97     14.39 o 
   5   4  15       18.37        6.45     12.16 o 
   6   4  15        0.26       -0.74     13.15 o 
   7   4  15       28.69       32.25     15.88 o 
   8   4  15        2.81       -1.20      7.88 o 
   9   4  15       10.46       17.32     15.75 o 
  10   4  15        2.57       -0.75      9.55 o 
   1   5  15       10.83        9.63      5.15 o 
   2   5  15        7.57       11.24      5.34 o 
   3   5  15        5.85        5.26      8.02 o 
   4   5  15       43.69       42.18     12.28 o 
   5   5  15        0.45       -6.28      7.32 o 
   6   5  15        0.09       -6.45     12.40 o 
   7   5  15        0.06       -9.68     11.66 o 
   8   5  15        0.28        6.46      9.00 o 
   9   5  15        1.53       15.95      9.95 o 
   0   6  15        8.28       14.15     14.51 o 
   1   6  15       37.82       40.78      8.26 o 
   2   6  15       19.09        9.59      5.76 o 
   3   6  15       27.13       53.55     10.60 o 
   4   6  15        9.28       23.66     11.54 o 
   5   6  15        0.88        8.95     10.17 o 
   6   6  15        7.77       15.57      9.78 o 
   7   6  15        0.24       11.11      7.18 o 
   8   6  15        1.70        3.81      7.06 o 
   1   7  15        4.36        4.41      5.83 o 
   2   7  15        6.58        7.50      8.26 o 
   3   7  15        1.97       -5.25      8.40 o 
   4   7  15        0.23        2.91      9.92 o 
   5   7  15        6.93        9.13      9.82 o 
   6   7  15        0.00       -5.69     10.42 o 
   7   7  15        0.56       -7.45      7.45 o 
   0   8  15       19.04       16.03     17.86 o 
   1   8  15        9.46        1.27      7.43 o 
   2   8  15       18.19       33.91     10.88 o 
   3   8  15        0.74       12.49      9.29 o 
   4   8  15        1.90       -3.48      8.94 o 
   5   8  15        5.42       -3.46      9.06 o 
   1   9  15        5.58       -7.38     15.26 o 
   2   9  15       20.46       13.64     10.00 o 
   0   0  16      196.90      213.36     17.86 o 
   1   0  16      255.94      282.53     10.49 o 
   2   0  16       14.47       13.86      4.47 o 
   3   0  16      114.52      108.42     17.12 o 
   4   0  16       37.44       43.42     14.14 o 
   5   0  16       13.36       32.00     14.89 o 
   6   0  16        4.72       -1.98     13.15 o 
   7   0  16       23.26       18.85     15.63 o 
   8   0  16        4.39        8.86      7.70 o 
   9   0  16        1.08       -0.33     14.27 o 
  10   0  16       26.31       25.13      9.59 o 
   1   1  16      315.33      322.35      8.66 o 
   2   1  16      106.32      110.23      6.85 o 
   3   1  16      102.80      109.93      7.67 o 
   4   1  16        0.45        5.51      8.40 o 
   5   1  16       30.99       41.63     11.04 o 
   6   1  16        5.16        9.68      9.45 o 
   7   1  16        0.88       -8.17     10.23 o 
   8   1  16        2.27        4.84      5.17 o 
   9   1  16       11.90       12.98      6.23 o 
  10   1  16        9.95       18.26      8.86 o 
   0   2  16      321.61      306.96     11.20 o 
   1   2  16       19.29       20.65      4.50 o 
   2   2  16       95.05      122.45      7.54 o 
   3   2  16       44.90       53.46      9.91 o 
   4   2  16       15.93        4.26     14.51 o 
   5   2  16        1.82        2.90     10.79 o 
   6   2  16        0.32      -10.68     11.54 o 
   7   2  16        0.14      -12.98     22.58 o 
   8   2  16        3.63        3.57      9.24 o 
   9   2  16        0.47        1.47      7.95 o 
  10   2  16        1.65       -0.24     12.28 o 
   1   3  16       44.24       54.19      5.39 o 
   2   3  16        0.32        5.15      4.33 o 
   3   3  16      102.32      111.34     16.99 o 
   4   3  16        8.16        9.30     12.28 o 
   5   3  16       14.12        0.78     22.20 o 
   6   3  16        0.06        2.48     13.40 o 
   7   3  16        1.00       13.89     14.89 o 
   8   3  16        0.02        5.24     11.41 o 
   9   3  16        0.53       -6.37      9.06 o 
  10   3  16        1.75       -0.10      9.27 o 
   0   4  16       90.92       97.54     11.34 o 
   1   4  16       29.36       32.13      5.91 o 
   2   4  16        8.27       11.76      5.19 o 
   3   4  16        4.10        2.67      7.15 o 
   4   4  16        4.95        6.70     12.40 o 
   5   4  16        0.88       -3.47     12.16 o 
   6   4  16        0.72       16.87     13.64 o 
   7   4  16        0.98       17.37     15.38 o 
   8   4  16       14.26       26.97     10.79 o 
   9   4  16        0.12        2.69      8.75 o 
   1   5  16       37.31       44.19      6.79 o 
   2   5  16        4.58        4.41      5.38 o 
   3   5  16       12.03        3.95      8.22 o 
   4   5  16       42.20       44.68     10.43 o 
   5   5  16        1.21       -2.71     14.76 o 
   6   5  16        3.59        1.64      9.06 o 
   7   5  16        1.96        0.50     12.90 o 
   8   5  16       15.92       16.73      9.60 o 
   0   6  16        9.47       13.30      8.22 o 
   1   6  16       66.98       77.78      8.22 o 
   2   6  16       35.68       32.82      6.72 o 
   3   6  16       13.62        8.68      8.77 o 
   4   6  16        1.64       -3.13      8.47 o 
   5   6  16        2.93       -7.49     18.73 o 
   6   6  16        1.62       10.63      9.96 o 
   7   6  16        0.79       -3.75     15.09 o 
   1   7  16       10.27        7.38      6.30 o 
   2   7  16        0.30       -0.16      8.14 o 
   3   7  16        2.29        0.97      9.22 o 
   4   7  16        1.84        1.38     11.41 o 
   5   7  16        4.72        7.13      9.85 o 
   6   7  16       14.38       23.81     32.62 o 
   0   8  16        5.98       -3.42      8.51 o 
   1   8  16       23.59       15.16      8.32 o 
   2   8  16        1.43       23.70     10.37 o 
   3   8  16        1.75       -8.39      8.39 o 
   4   8  16        2.54       -9.04      9.04 o 
   1   1  17       25.93       29.61      7.56 o 
   2   1  17        0.00        4.23      4.66 o 
   3   1  17        3.66        8.19     11.29 o 
   4   1  17       16.39       20.64      9.21 o 
   5   1  17        4.19        8.74      8.85 o 
   6   1  17        0.13       -0.51      9.68 o 
   7   1  17        4.38       11.16     25.06 o 
   8   1  17        3.27        6.67      5.60 o 
   9   1  17       10.58       17.24      6.71 o 
  10   1  17        3.92        6.45     11.16 o 
   0   2  17       67.59       76.50      9.75 o 
   1   2  17        0.08        0.16      3.95 o 
   2   2  17        1.00       -1.77      4.66 o 
   3   2  17        2.72        5.82      7.71 o 
   4   2  17        8.12        1.95      8.59 o 
   5   2  17       47.80       48.54     11.58 o 
   6   2  17       13.16       26.46     12.53 o 
   7   2  17        5.74        5.40     12.28 o 
   8   2  17        8.88       18.48     15.17 o 
   9   2  17        3.79       10.89     11.64 o 
   1   3  17        0.75       -4.61      5.69 o 
   2   3  17        3.93       -1.87      4.79 o 
   3   3  17       11.75        1.72      8.30 o 
   4   3  17        4.08       16.00      9.45 o 
   5   3  17       29.57       19.57     22.45 o 
   6   3  17       13.73        2.80     20.84 o 
   7   3  17       33.61       38.49     40.19 o 
   8   3  17        0.64       12.40      9.04 o 
   9   3  17        0.14        7.89      8.98 o 
   0   4  17        0.31        6.84      7.02 o 
   1   4  17       35.84       43.68      6.57 o 
   2   4  17       19.65       20.93      5.69 o 
   3   4  17        0.88        4.27     16.37 o 
   4   4  17        3.72       -3.12      8.80 o 
   5   4  17        4.00      -26.79     26.79 o 
   6   4  17        7.17       21.83     14.89 o 
   7   4  17        2.97       18.85     16.13 o 
   8   4  17        7.97        4.76      9.06 o 
   1   5  17        0.75       -4.97      4.97 o 
   2   5  17        0.16       -1.68      5.11 o 
   3   5  17        5.04        2.42     10.79 o 
   4   5  17       11.06        6.09      9.18 o 
   5   5  17        4.08        4.24     15.75 o 
   6   5  17       14.33       15.71     10.25 o 
   7   5  17        1.28       13.64     15.38 o 
   0   6  17       31.35       32.82     10.17 o 
   1   6  17        4.73        9.91      6.02 o 
   2   6  17        0.33        0.07      8.37 o 
   3   6  17        0.03       14.96      9.46 o 
   4   6  17        0.28        4.73      9.21 o 
   5   6  17        8.12        7.58     11.78 o 
   6   6  17        0.07        1.62     14.64 o 
   1   7  17       10.02       14.57      6.65 o 
   2   7  17       46.38       50.95     11.83 o 
   3   7  17       43.08       64.39     12.82 o 
   4   7  17       35.20       55.53     12.82 o 
   0   0  18       21.66       39.69     10.67 o 
   1   0  18       47.48       63.01     13.15 o 
   2   0  18      124.83      131.49     17.86 o 
   3   0  18       33.25       42.67     13.40 o 
   4   0  18        5.39       10.42     12.40 o 
   5   0  18       14.66       33.24     15.63 o 
   6   0  18       12.85       21.58     14.39 o 
   7   0  18       16.93       28.78     16.62 o 
   8   0  18       14.17       14.18     11.41 o 
   9   0  18       43.79       76.03     12.85 o 
   1   1  18       54.69       58.42      9.25 o 
   2   1  18        1.51       10.79      7.69 o 
   3   1  18        2.39        4.53      7.69 o 
   4   1  18       18.23       28.65      9.65 o 
   5   1  18        0.05        6.13      8.59 o 
   6   1  18       21.76       32.19     11.31 o 
   7   1  18        0.15        9.06     10.70 o 
   8   1  18        4.79       13.10      7.41 o 
   0   2  18       40.51       25.04      9.68 o 
   1   2  18       83.68      102.81      7.95 o 
   2   2  18        1.69        6.97      7.91 o 
   3   2  18        0.72       19.09      8.83 o 
   4   2  18        3.37       15.51      8.94 o 
   5   2  18        0.08        4.16      9.47 o 
   6   2  18        0.27        6.05     14.39 o 
   7   2  18        9.09       10.75     12.78 o 
   8   2  18        1.15       -4.40      7.47 o 
   1   3  18        7.27       15.69      5.39 o 
   2   3  18        1.68        9.49      6.39 o 
   3   3  18       70.79       97.59     12.50 o 
   4   3  18        9.60       15.13     13.40 o 
   5   3  18        3.08       -3.23      9.45 o 
   6   3  18        5.10       -2.36     15.63 o 
   7   3  18        2.86        0.66     28.03 o 
   8   3  18        0.13        2.96     14.51 o 
   0   4  18       36.85       48.12      9.82 o 
   1   4  18        0.10       -5.01      5.01 o 
   2   4  18       48.07       42.44      6.58 o 
   3   4  18        0.13       -7.42      7.42 o 
   4   4  18        0.86        7.16      8.97 o 
   5   4  18        4.50       19.35     13.64 o 
   6   4  18        0.34      -22.45     22.45 o 
   7   4  18       10.24      -17.43     42.42 o 
   1   5  18        5.87        4.73      5.73 o 
   2   5  18        2.58        3.87      5.71 o 
   3   5  18        6.05        7.97      9.00 o 
   4   5  18       10.53       25.34     10.46 o 
   5   5  18        3.60       -3.28     19.60 o 
   6   5  18       23.66       40.55     16.99 o 
   0   6  18        0.31        4.25      8.93 o 
   1   6  18        9.23        5.35      6.13 o 
   2   6  18        0.06       -4.19     13.89 o 
   3   6  18        1.96      -10.92     10.92 o 
   4   6  18        7.97        8.82     10.06 o 
   1   7  18        9.33        5.13      6.54 o 
   1   1  19       20.89       24.91     20.84 o 
   2   1  19       22.91       41.43     13.89 o 
   3   1  19        3.74       14.89     12.40 o 
   4   1  19        1.98       27.49      9.73 o 
   5   1  19        1.57        3.60      9.35 o 
   6   1  19        8.84       28.67     11.78 o 
   7   1  19        9.69       20.41     11.54 o 
   0   2  19      141.87      169.16     13.20 o 
   1   2  19        5.80       11.21     11.91 o 
   2   2  19       12.43       14.37      8.50 o 
   3   2  19       18.65       36.47     14.14 o 
   4   2  19       24.44       35.72     15.13 o 
   5   2  19        0.35       27.28     10.91 o 
   6   2  19        4.22       -0.63     15.01 o 
   7   2  19        0.69       11.43     12.65 o 
   1   3  19        4.18        6.82      6.78 o 
   2   3  19       17.43        9.85      8.75 o 
   3   3  19        6.13       15.78      9.68 o 
   4   3  19        8.00       12.40     13.64 o 
   5   3  19       17.07       21.09     15.63 o 
   6   3  19        0.91       12.65     15.13 o 
   0   4  19        2.75        9.59      9.80 o 
   1   4  19        4.36       -2.56      6.65 o 
   2   4  19        1.42       -1.30      6.77 o 
   3   4  19       17.06       17.70      9.99 o 
   4   4  19        0.32        5.71      9.30 o 
   5   4  19        4.98       -1.51     10.92 o 
   1   5  19       21.42       35.19      7.59 o 
   2   5  19       22.45       35.07     20.47 o 
   3   5  19        1.86        3.41      9.42 o 
   4   5  19        1.36       10.59      9.99 o 
   0   6  19       14.79       22.87     10.13 o 
   1   6  19       23.41       27.32      7.27 o 
   4   0  20        0.12        6.20     13.15 o 
   5   0  20        6.48       21.83     13.89 o 
   6   0  20        0.72       14.64     14.89 o 
   3   1  20       16.38       22.08     13.89 o 
   4   1  20       22.47       53.09     15.63 o 
   5   1  20        1.11        7.94     13.89 o 
   6   1  20        0.11       21.99     12.40 o 
   1   2  20        0.31       15.13     12.16 o 
   2   2  20       22.73       18.60      9.00 o 
   3   2  20        0.01       -4.96     12.40 o 
   4   2  20       16.18       37.21     16.13 o 
   5   2  20        0.51        8.19     13.64 o 
   1   3  20        3.83        4.25      9.68 o 
   2   3  20        5.20        1.42      8.22 o 
   3   3  20        8.52        3.63      9.37 o 
   4   3  20        0.39       -9.92     19.35 o 
   0   4  20        1.50       -8.68     11.41 o 
   1   4  20       21.86       17.02      8.01 o 
   2   4  20        4.17        7.01     11.78 o 
   3   4  20        0.06        9.32      9.64 o 
   3   2  21        3.63      -11.41     11.41 o 
                                                 
